# Supplementary material for: Phase controlled synthesis of transition metal carbide nanocrystals by ultrafast flash Joule heating
Source: Nat Commun. 2022 Jan 11;13:262. doi: 10.1038/s41467-021-27878-1 (PMC8752793; doi:10.1038/s41467-021-27878-1)
Supplement: Supplementary file 2 — Source Data [file 41467_2021_27878_MOESM2_ESM.xlsx]

## Sheet: Fig. 1b
Time (ms)	Current (A)
4.26742e-13	-1.95584
0.05	-1.1916
0.1	-1.95584
0.15	-2.72008
0.2	1.48325
0.25	-2.72008
0.3	1.10113
0.35	-2.33796
0.4	-2.72008
0.45	-1.1916
0.5	-0.80947
0.55	-5.01281
0.6	-1.1916
0.65	-1.95584
0.7	-1.1916
0.75	-0.04523
0.8	-0.42735
0.85	-1.1916
0.9	-2.33796
0.95	-4.24857
1	-3.1022
1.05	-1.95584
1.1	1.48325
1.15	-1.1916
1.2	-3.1022
1.25	-2.33796
1.3	-2.72008
1.35	-1.95584
1.4	-2.72008
1.45	-0.80947
1.5	-0.04523
1.55	-1.1916
1.6	-2.72008
1.65	0.71901
1.7	-1.57372
1.75	-1.95584
1.8	-1.57372
1.85	-4.24857
1.9	0.33689
1.95	-1.1916
2	-1.1916
2.05	-2.72008
2.1	-1.57372
2.15	-1.1916
2.2	-0.04523
2.25	-3.1022
2.3	-2.33796
2.35	0.71901
2.4	-1.1916
2.45	-1.1916
2.5	-3.1022
2.55	-1.1916
2.6	-0.42735
2.65	-3.1022
2.7	-1.57372
2.75	-1.95584
2.8	-1.1916
2.85	-0.80947
2.9	-0.80947
2.95	-1.1916
3	-0.04523
3.05	1.10113
3.1	-0.80947
3.15	-1.95584
3.2	-2.33796
3.25	-1.1916
3.3	-1.1916
3.35	-5.01281
3.4	-3.1022
3.45	-1.1916
3.5	-1.1916
3.55	-2.72008
3.6	-2.33796
3.65	-3.1022
3.7	-0.80947
3.75	-0.04523
3.8	-3.1022
3.85	-1.1916
3.9	-2.72008
3.95	-0.42735
4	-2.72008
4.05	-3.1022
4.1	-2.72008
4.15	1.10113
4.2	-1.95584
4.25	-3.1022
4.3	-1.57372
4.35	-1.1916
4.4	-1.57372
4.45	-3.48432
4.5	-2.33796
4.55	-1.57372
4.6	-1.95584
4.65	-1.95584
4.7	-1.57372
4.75	-1.57372
4.8	-0.80947
4.85	-2.72008
4.9	-1.95584
4.95	-1.57372
5	-0.42735
5.05	-3.48432
5.1	-2.33796
5.15	-2.72008
5.2	-1.1916
5.25	-2.72008
5.3	-3.1022
5.35	-1.1916
5.4	-1.1916
5.45	-1.95584
5.5	-3.1022
5.55	-3.1022
5.6	-1.95584
5.65	-1.57372
5.7	-3.1022
5.75	-3.1022
5.8	-1.57372
5.85	-0.04523
5.9	-1.57372
5.95	-3.1022
6	-1.57372
6.05	-0.80947
6.1	-2.72008
6.15	-2.72008
6.2	-2.33796
6.25	-2.33796
6.3	-0.80947
6.35	-2.33796
6.4	-3.1022
6.45	-1.1916
6.5	-1.1916
6.55	-0.80947
6.6	-2.72008
6.65	-2.72008
6.7	-1.57372
6.75	-2.33796
6.8	-1.95584
6.85	-3.48432
6.9	-1.95584
6.95	-1.1916
7	-1.57372
7.05	-3.1022
7.1	-1.95584
7.15	-1.1916
7.2	-3.1022
7.25	-1.57372
7.3	-3.1022
7.35	-1.95584
7.4	-0.42735
7.45	-1.57372
7.5	-3.86644
7.55	-1.57372
7.6	-1.57372
7.65	-1.95584
7.7	-3.48432
7.75	-2.33796
7.8	-1.95584
7.85	-1.1916
7.9	-0.42735
7.95	-2.72008
8	-3.1022
8.05	-1.95584
8.1	-6.15917
8.15	-5.77705
8.2	1.48325
8.25	1.10113
8.3	-0.80947
8.35	-3.86644
8.4	-1.95584
8.45	-2.72008
8.5	-1.95584
8.55	-1.57372
8.6	-1.1916
8.65	-0.04523
8.7	-1.95584
8.75	-1.1916
8.8	-2.72008
8.85	-3.1022
8.9	-1.1916
8.95	-3.48432
9	-2.72008
9.05	-1.1916
9.1	1.10113
9.15	-0.80947
9.2	-5.77705
9.25	-1.57372
9.3	1.10113
9.35	-1.57372
9.4	-3.1022
9.45	-2.72008
9.5	-2.72008
9.55	2.24749
9.6	-3.48432
9.65	-0.42735
9.7	-1.95584
9.75	-1.95584
9.8	-1.95584
9.85	-1.1916
9.9	-4.24857
9.95	-0.80947
10	-3.1022
10.05	-1.95584
10.1	-2.72008
10.15	-1.1916
10.2	-0.42735
10.25	-2.72008
10.3	-6.15917
10.35	-1.57372
10.4	-0.42735
10.45	-1.1916
10.5	-3.1022
10.55	-2.72008
10.6	1.10113
10.65	-1.57372
10.7	-1.1916
10.75	-1.95584
10.8	1.48325
10.85	1.48325
10.9	-2.33796
10.95	-5.39493
11	-0.80947
11.05	-1.1916
11.1	-2.72008
11.15	-1.95584
11.2	-3.48432
11.25	1.86537
11.3	-2.33796
11.35	-1.57372
11.4	-3.1022
11.45	-0.80947
11.5	-1.1916
11.55	-1.57372
11.6	-1.95584
11.65	-3.1022
11.7	-1.1916
11.75	-2.72008
11.8	-4.24857
11.85	-1.57372
11.9	-1.95584
11.95	-1.1916
12	-1.1916
12.05	-3.1022
12.1	-4.24857
12.15	-1.1916
12.2	-2.72008
12.25	-3.1022
12.3	-3.1022
12.35	-1.95584
12.4	-1.1916
12.45	-1.57372
12.5	-3.86644
12.55	-2.33796
12.6	-3.1022
12.65	-1.95584
12.7	-1.95584
12.75	-1.57372
12.8	-1.1916
12.85	-1.57372
12.9	-3.86644
12.95	-1.57372
13	-0.42735
13.05	-1.95584
13.1	-1.95584
13.15	-2.72008
13.2	-2.33796
13.25	-1.1916
13.3	-3.1022
13.35	-3.86644
13.4	-3.86644
13.45	-1.57372
13.5	-2.33796
13.55	-1.95584
13.6	-1.95584
13.65	-2.33796
13.7	-1.95584
13.75	-1.57372
13.8	-1.95584
13.85	-1.95584
13.9	-0.80947
13.95	-1.95584
14	-2.72008
14.05	-0.04523
14.1	-1.95584
14.15	-1.95584
14.2	-1.57372
14.25	-3.1022
14.3	-1.57372
14.35	-1.1916
14.4	-2.33796
14.45	-1.95584
14.5	-2.33796
14.55	-1.1916
14.6	-2.72008
14.65	-3.1022
14.7	-1.57372
14.75	-0.42735
14.8	-1.1916
14.85	-3.1022
14.9	-1.57372
14.95	-2.33796
15	-1.57372
15.05	-3.1022
15.1	-3.1022
15.15	-1.57372
15.2	-0.80947
15.25	-3.1022
15.3	-3.1022
15.35	-1.95584
15.4	-1.95584
15.45	-1.57372
15.5	-2.33796
15.55	-3.1022
15.6	-1.95584
15.65	-0.80947
15.7	-2.33796
15.75	-3.1022
15.8	-1.1916
15.85	-1.1916
15.9	-1.1916
15.95	-3.86644
16	-1.95584
16.05	-0.42735
16.1	-2.33796
16.15	-3.48432
16.2	-0.04523
16.25	-2.33796
16.3	-1.1916
16.35	-1.1916
16.4	-1.95584
16.45	-0.04523
16.5	3.01174
16.55	1.10113
16.6	-1.57372
16.65	-3.48432
16.7	-2.33796
16.75	-3.48432
16.8	-1.57372
16.85	-4.24857
16.9	-2.33796
16.95	-1.1916
17	-2.72008
17.05	-3.48432
17.1	-1.95584
17.15	-3.1022
17.2	-1.1916
17.25	-5.01281
17.3	-3.1022
17.35	-1.57372
17.4	1.86537
17.45	-1.57372
17.5	-2.33796
17.55	-1.57372
17.6	-2.72008
17.65	-1.57372
17.7	-2.72008
17.75	-1.95584
17.8	-3.1022
17.85	-1.57372
17.9	-1.57372
17.95	-1.1916
18	-1.1916
18.05	-0.42735
18.1	-1.95584
18.15	-2.72008
18.2	-2.72008
18.25	-1.1916
18.3	-0.80947
18.35	-2.72008
18.4	-3.86644
18.45	-0.80947
18.5	-1.1916
18.55	-2.33796
18.6	-3.48432
18.65	-1.1916
18.7	-0.42735
18.75	-0.42735
18.8	-3.1022
18.85	-3.1022
18.9	-0.42735
18.95	0.33689
19	-5.01281
19.05	-1.95584
19.1	-2.33796
19.15	-1.57372
19.2	-0.80947
19.25	-4.63069
19.3	-0.80947
19.35	-1.1916
19.4	-3.1022
19.45	0.33689
19.5	0.33689
19.55	-0.80947
19.6	-2.72008
19.65	-5.77705
19.7	-1.1916
19.75	-0.80947
19.8	-2.72008
19.85	-3.86644
19.9	0
19.95	0.71901
20	-1.57372
20.05	-1.57372
20.1	-1.57372
20.15	-1.57372
20.2	1.86537
20.25	-1.1916
20.3	-3.1022
20.35	3.01174
20.4	-0.04523
20.45	-3.1022
20.5	-1.1916
20.55	-0.80947
20.6	2.62961
20.65	-0.80947
20.7	0.71901
20.75	-0.42735
20.8	-0.80947
20.85	1.86537
20.9	0.33689
20.95	1.10113
21	2.24749
21.05	0.33689
21.1	1.86537
21.15	1.86537
21.2	2.24749
21.25	2.62961
21.3	3.39386
21.35	1.86537
21.4	1.48325
21.45	3.01174
21.5	3.77598
21.55	3.01174
21.6	2.24749
21.65	3.39386
21.7	3.39386
21.75	4.54022
21.8	4.1581
21.85	3.39386
21.9	4.1581
21.95	4.54022
22	4.54022
22.05	4.1581
22.1	4.1581
22.15	6.06871
22.2	4.54022
22.25	4.92234
22.3	4.92234
22.35	4.1581
22.4	6.06871
22.45	6.06871
22.5	6.06871
22.55	6.45083
22.6	7.97931
22.65	7.21507
22.7	6.06871
22.75	7.59719
22.8	8.36143
22.85	7.21507
22.9	6.06871
22.95	6.45083
23	8.36143
23.05	7.59719
23.1	6.83295
23.15	7.59719
23.2	7.97931
23.25	8.74355
23.3	7.97931
23.35	7.21507
23.4	9.12567
23.45	10.6542
23.5	8.74355
23.55	9.12567
23.6	9.88992
23.65	11.0363
23.7	9.12567
23.75	10.6542
23.8	9.5078
23.85	9.88992
23.9	11.4184
23.95	9.88992
24	9.88992
24.05	11.4184
24.1	12.5648
24.15	11.4184
24.2	11.0363
24.25	12.1826
24.3	12.5648
24.35	11.0363
24.4	11.4184
24.45	11.8005
24.5	12.1826
24.55	12.5648
24.6	12.5648
24.65	10.6542
24.7	12.1826
24.75	11.4184
24.8	10.6542
24.85	12.1826
24.9	13.7111
24.95	12.5648
25	15.6217
25.05	12.5648
25.1	13.329
25.15	15.6217
25.2	13.329
25.25	16.0038
25.3	15.2396
25.35	14.0932
25.4	14.0932
25.45	17.1502
25.5	14.0932
25.55	13.329
25.6	16.0038
25.65	17.1502
25.7	16.386
25.75	16.0038
25.8	16.7681
25.85	15.2396
25.9	16.7681
25.95	16.386
26	18.6787
26.05	20.2072
26.1	18.6787
26.15	16.7681
26.2	15.6217
26.25	16.386
26.3	16.386
26.35	17.1502
26.4	15.6217
26.45	17.9145
26.5	17.9145
26.55	22.1178
26.6	22.4999
26.65	20.2072
26.7	19.8251
26.75	20.2072
26.8	20.2072
26.85	20.2072
26.9	20.9714
26.95	20.5893
27	21.3535
27.05	21.7357
27.1	21.3535
27.15	21.3535
27.2	22.4999
27.25	21.3535
27.3	22.1178
27.35	22.4999
27.4	24.4105
27.45	23.2642
27.5	23.2642
27.55	24.7926
27.6	25.939
27.65	23.2642
27.7	24.7926
27.75	26.3211
27.8	26.7033
27.85	27.8496
27.9	30.1423
27.95	26.3211
28	24.7926
28.05	28.6138
28.1	27.8496
28.15	28.6138
28.2	29.7602
28.25	30.9066
28.3	33.1993
28.35	28.6138
28.4	31.2887
28.45	30.5245
28.5	33.5814
28.55	33.5814
28.6	29.7602
28.65	33.9635
28.7	34.3457
28.75	33.9635
28.8	33.1993
28.85	35.1099
28.9	37.0205
28.95	35.492
29	33.5814
29.05	37.4026
29.1	37.0205
29.15	35.8742
29.2	38.1669
29.25	38.549
29.3	40.0775
29.35	40.8417
29.4	40.0775
29.45	40.4596
29.5	41.9881
29.55	43.8987
29.6	43.1345
29.65	41.9881
29.7	46.9557
29.75	45.8093
29.8	44.2808
29.85	45.8093
29.9	44.6629
29.95	48.4841
30	47.7199
30.05	50.7769
30.1	48.4841
30.15	47.7199
30.2	50.3948
30.25	50.7769
30.3	51.5411
30.35	51.5411
30.4	52.3054
30.45	55.3623
30.5	54.5981
30.55	54.216
30.6	55.3623
30.65	57.2729
30.7	58.0372
30.75	57.2729
30.8	58.8014
30.85	59.5657
30.9	61.0941
30.95	61.4763
31	60.712
31.05	63.0048
31.1	63.769
31.15	64.1511
31.2	65.2975
31.25	66.0617
31.3	67.2081
31.35	67.2081
31.4	69.1187
31.45	67.5902
31.5	69.5008
31.55	71.4114
31.6	71.7935
31.65	72.1757
31.7	73.322
31.75	74.4684
31.8	73.7041
31.85	73.7041
31.9	75.2326
31.95	76.7611
32	76.379
32.05	76.379
32.1	77.9075
32.15	78.6717
32.2	78.2896
32.25	78.2896
32.3	79.8181
32.35	79.436
32.4	80.9644
32.45	80.5823
32.5	80.5823
32.55	81.3466
32.6	82.8751
32.65	81.7287
32.7	80.9644
32.75	82.8751
32.8	84.4035
32.85	81.3466
32.9	81.3466
32.95	83.2572
33	84.4035
33.05	83.6393
33.1	87.8426
33.15	36.6384
33.2	6.83295
33.25	58.8014
33.3	72.1757
33.35	66.4438
33.4	54.5981
33.45	35.1099
33.5	21.3535
33.55	17.5323
33.6	10.6542
33.65	7.97931
33.7	7.21507
33.75	3.39386
33.8	4.1581
33.85	1.86537
33.9	2.24749
33.95	5.68658
34	3.77598
34.05	6.45083
34.1	4.54022
34.15	4.1581
34.2	3.39386
34.25	3.39386
34.3	1.10113
34.35	4.54022
34.4	2.24749
34.45	1.86537
34.5	4.92234
34.55	1.48325
34.6	3.01174
34.65	3.01174
34.7	2.62961
34.75	1.86537
34.8	6.45083
34.85	2.62961
34.9	-0.42735
34.95	3.01174
35	2.62961
35.05	3.01174
35.1	0.71901
35.15	2.62961
35.2	2.24749
35.25	2.24749
35.3	1.48325
35.35	3.01174
35.4	4.1581
35.45	5.68658
35.5	4.92234
35.55	4.54022
35.6	4.54022
35.65	5.68658
35.7	4.54022
35.75	3.77598
35.8	4.54022
35.85	4.1581
35.9	4.54022
35.95	2.24749
36	1.86537
36.05	2.62961
36.1	3.01174
36.15	1.86537
36.2	-0.04523
36.25	1.10113
36.3	3.01174
36.35	2.24749
36.4	1.86537
36.45	1.86537
36.5	3.39386
36.55	3.39386
36.6	4.54022
36.65	1.48325
36.7	3.77598
36.75	3.39386
36.8	2.24749
36.85	1.48325
36.9	1.48325
36.95	2.62961
37	1.86537
37.05	1.10113
37.1	2.62961
37.15	1.86537
37.2	2.62961
37.25	4.54022
37.3	1.10113
37.35	-0.80947
37.4	1.86537
37.45	1.48325
37.5	1.48325
37.55	1.86537
37.6	2.24749
37.65	3.01174
37.7	2.62961
37.75	1.10113
37.8	1.86537
37.85	1.86537
37.9	3.01174
37.95	1.10113
38	1.48325
38.05	2.62961
38.1	2.62961
38.15	1.48325
38.2	2.24749
38.25	2.24749
38.3	2.62961
38.35	0.71901
38.4	1.86537
38.45	3.01174
38.5	3.01174
38.55	1.86537
38.6	1.10113
38.65	0.33689
38.7	2.62961
38.75	1.86537
38.8	1.10113
38.85	0.71901
38.9	1.48325
38.95	1.86537
39	1.86537
39.05	-0.42735
39.1	1.48325
39.15	3.01174
39.2	1.48325
39.25	-0.04523
39.3	1.86537
39.35	1.86537
39.4	1.86537
39.45	1.10113
39.5	0.71901
39.55	1.10113
39.6	1.86537
39.65	1.10113
39.7	1.10113
39.75	0.71901
39.8	2.62961
39.85	1.86537
39.9	-0.04523
39.95	0.71901
40	2.24749
40.05	1.10113
40.1	-0.04523
40.15	1.86537
40.2	1.48325
40.25	2.24749
40.3	2.62961
40.35	2.24749
40.4	3.39386
40.45	6.45083
40.5	7.21507
40.55	7.97931
40.6	11.0363
40.65	13.329
40.7	11.8005
40.75	11.8005
40.8	11.8005
40.85	11.0363
40.9	12.9469
40.95	11.4184
41	12.1826
41.05	12.5648
41.1	13.7111
41.15	11.4184
41.2	9.5078
41.25	12.9469
41.3	12.1826
41.35	10.6542
41.4	8.74355
41.45	11.0363
41.5	12.1826
41.55	12.9469
41.6	13.7111
41.65	16.386
41.7	14.0932
41.75	9.12567
41.8	12.1826
41.85	14.0932
41.9	13.329
41.95	14.0932
42	12.1826
42.05	10.6542
42.1	13.329
42.15	16.7681
42.2	10.272
42.25	11.0363
42.3	14.0932
42.35	13.7111
42.4	13.329
42.45	11.0363
42.5	11.8005
42.55	12.5648
42.6	13.329
42.65	12.1826
42.7	7.97931
42.75	11.4184
42.8	11.8005
42.85	13.329
42.9	10.272
42.95	10.272
43	11.0363
43.05	14.0932
43.1	11.4184
43.15	9.88992
43.2	10.272
43.25	11.8005
43.3	9.12567
43.35	6.45083
43.4	7.59719
43.45	9.12567
43.5	7.59719
43.55	7.59719
43.6	11.0363
43.65	9.12567
43.7	8.74355
43.75	9.5078
43.8	6.45083
43.85	10.272
43.9	6.45083
43.95	7.97931
44	4.92234
44.05	6.06871
44.1	6.45083
44.15	10.272
44.2	4.54022
44.25	2.24749
44.3	4.92234
44.35	4.92234
44.4	4.54022
44.45	3.01174
44.5	5.30446
44.55	5.68658
44.6	5.30446
44.65	4.1581
44.7	3.39386
44.75	5.30446
44.8	6.45083
44.85	5.68658
44.9	4.54022
44.95	5.68658
45	6.45083
45.05	4.92234
45.1	1.86537
45.15	3.39386
45.2	3.39386
45.25	1.48325
45.3	1.48325
45.35	0.33689
45.4	3.39386
45.45	1.86537
45.5	2.24749
45.55	1.48325
45.6	1.86537
45.65	3.77598
45.7	1.86537
45.75	2.62961
45.8	1.10113
45.85	1.86537
45.9	1.86537
45.95	1.86537
46	1.48325
46.05	2.24749
46.1	1.48325
46.15	3.01174
46.2	0.33689
46.25	0.33689
46.3	1.86537
46.35	2.24749
46.4	0.33689
46.45	1.86537
46.5	1.86537
46.55	2.24749
46.6	1.10113
46.65	1.48325
46.7	1.86537
46.75	0.71901
46.8	-0.04523
46.85	1.48325
46.9	1.86537
46.95	1.86537
47	0.33689
47.05	1.10113
47.1	0.71901
47.15	2.24749
47.2	1.10113
47.25	0.33689
47.3	1.86537
47.35	1.48325
47.4	0.33689
47.45	0.71901
47.5	1.48325
47.55	1.86537
47.6	1.48325
47.65	0.33689
47.7	-0.80947
47.75	0.33689
47.8	1.86537
47.85	0.33689
47.9	-0.04523
47.95	0.71901
48	1.86537
48.05	0.71901
48.1	0.33689
48.15	1.48325
48.2	1.10113
48.25	1.48325
48.3	0.33689
48.35	-0.04523
48.4	-0.04523
48.45	1.48325
48.5	1.10113
48.55	-0.04523
48.6	-0.04523
48.65	2.24749
48.7	-0.04523
48.75	-0.80947
48.8	0.33689
48.85	1.48325
48.9	1.10113
48.95	-0.42735
49	-0.80947
49.05	-0.04523
49.1	2.24749
49.15	-0.80947
49.2	-1.1916
49.25	0.33689
49.3	1.10113
49.35	-0.42735
49.4	-0.04523
49.45	1.10113
49.5	1.86537
49.55	0.71901
49.6	-0.42735
49.65	-0.04523
49.7	1.48325
49.75	3.39386
49.8	1.48325
49.85	1.10113
49.9	0.71901
49.95	0.33689
50	-2.72008
50.05	-1.1916
50.1	4.1581
50.15	2.24749
50.2	-0.42735
50.25	-1.1916
50.3	-0.42735
50.35	-1.57372
50.4	1.10113
50.45	1.10113
50.5	-0.42735
50.55	1.48325
50.6	1.48325
50.65	1.10113
50.7	-0.80947
50.75	0.71901
50.8	1.10113
50.85	-1.57372
50.9	-0.04523
50.95	-0.80947
51	1.10113
51.05	3.39386
51.1	-1.1916
51.15	-1.1916
51.2	0.33689
51.25	0.33689
51.3	0.33689
51.35	-0.04523
51.4	0.33689
51.45	0.33689
51.5	3.39386
51.55	-2.72008
51.6	-1.1916
51.65	1.48325
51.7	0.33689
51.75	-0.80947
51.8	-2.33796
51.85	0.71901
51.9	1.86537
51.95	-0.04523
52	-1.1916
52.05	-2.33796
52.1	1.48325
52.15	1.86537
52.2	2.62961
52.25	-1.1916
52.3	0.33689
52.35	0.33689
52.4	-0.80947
52.45	-2.33796
52.5	-0.42735
52.55	3.39386
52.6	1.86537
52.65	-0.42735
52.7	-1.1916
52.75	-3.1022
52.8	0.33689
52.85	-1.1916
52.9	-1.57372
52.95	0.33689
53	3.01174
53.05	-0.42735
53.1	-0.42735
53.15	-0.04523
53.2	1.86537
53.25	-1.57372
53.3	-0.42735
53.35	-0.80947
53.4	-0.42735
53.45	-0.04523
53.5	2.24749
53.55	-1.95584
53.6	-3.48432
53.65	-0.42735
53.7	-1.1916
53.75	-1.57372
53.8	-0.42735
53.85	0.33689
53.9	-4.24857
53.95	-2.72008
54	-3.1022
54.05	-1.57372
54.1	-1.1916
54.15	-1.1916
54.2	-2.33796
54.25	-1.57372
54.3	-0.04523
54.35	-1.57372
54.4	-1.95584
54.45	-1.1916
54.5	-1.57372
54.55	-1.57372
54.6	-2.33796
54.65	-1.1916
54.7	-1.57372
54.75	-1.1916
54.8	-1.1916
54.85	-2.72008
54.9	-1.1916
54.95	-1.1916
55	-1.57372
55.05	-2.33796
55.1	-2.33796
55.15	-0.04523
55.2	-2.72008
55.25	-1.1916
55.3	-3.48432
55.35	-1.1916
55.4	-1.1916
55.45	-1.57372
55.5	-2.72008
55.55	-1.95584
55.6	-1.1916
55.65	-1.95584
55.7	-2.33796
55.75	-1.1916
55.8	-1.1916
55.85	-1.1916
55.9	-3.1022
55.95	-1.57372
56	-0.04523
56.05	-2.72008
56.1	-3.1022
56.15	-2.33796
56.2	-1.57372
56.25	-1.1916
56.3	-1.57372
56.35	-3.1022
56.4	-1.1916
56.45	-1.1916
56.5	-1.1916
56.55	-2.72008
56.6	-1.95584
56.65	-1.1916
56.7	-1.1916
56.75	-3.1022
56.8	-3.1022
56.85	-1.1916
56.9	-2.33796
56.95	-1.1916
57	-2.33796
57.05	-1.1916
57.1	-1.1916
57.15	-1.95584
57.2	-3.1022
57.25	-1.95584
57.3	-1.1916
57.35	-1.1916
57.4	-1.95584
57.45	-3.48432
57.5	-3.1022
57.55	-0.80947
57.6	-1.1916
57.65	-3.1022
57.7	-1.1916
57.75	-1.57372
57.8	-3.1022
57.85	-1.95584
57.9	-1.1916
57.95	-1.57372
58	-1.1916
58.05	-4.63069
58.1	-4.24857
58.15	-2.33796
58.2	0.71901
58.25	-0.42735
58.3	-0.80947
58.35	-1.95584
58.4	-1.1916
58.45	1.86537
58.5	0.33689
58.55	-4.24857
58.6	-2.33796
58.65	-3.86644
58.7	-1.57372
58.75	-2.72008
58.8	-1.1916
58.85	1.48325
58.9	-2.72008
58.95	-1.1916
59	-3.1022
59.05	-1.1916
59.1	-2.33796
59.15	-5.01281
59.2	-1.1916
59.25	-3.86644
59.3	-1.95584
59.35	0.71901
59.4	-0.80947
59.45	-1.1916
59.5	-1.95584
59.55	-1.57372
59.6	-2.33796
59.65	-1.57372
59.7	-1.57372
59.75	-2.33796
59.8	-3.1022
59.85	-3.1022
59.9	-2.72008
59.95	-1.1916
60	-3.1022
60.05	-1.57372
60.1	-2.72008
60.15	-0.80947
60.2	-0.80947
60.25	-2.72008
60.3	-3.86644
60.35	-0.42735
60.4	-1.1916
60.45	-0.04523
60.5	-2.72008
60.55	-3.1022
60.6	-2.72008
60.65	-3.86644
60.7	-0.80947
60.75	-0.42735
60.8	-0.42735
60.85	-0.04523
60.9	-5.77705
60.95	-3.48432
61	-0.04523
61.05	-1.95584
61.1	-2.72008
61.15	-3.1022
61.2	-0.80947
61.25	-0.04523
61.3	-2.72008
61.35	-1.57372
61.4	-2.72008
61.45	-1.1916
61.5	-1.57372
61.55	-1.1916
61.6	-1.57372
61.65	-1.57372
61.7	-1.95584
61.75	-3.86644
61.8	-0.80947
61.85	-0.80947
61.9	-0.42735
61.95	-3.1022
62	-1.95584
62.05	-1.1916
62.1	-3.1022
62.15	-1.1916
62.2	-1.95584
62.25	-1.57372
62.3	-1.1916
62.35	0.71901
62.4	-3.1022
62.45	-0.80947
62.5	-1.1916
62.55	-0.04523
62.6	-3.48432
62.65	-2.72008
62.7	-1.95584
62.75	-1.1916
62.8	-3.1022
62.85	-2.72008
62.9	-1.1916
62.95	-1.1916
63	-1.1916
63.05	-1.1916
63.1	-3.1022
63.15	-0.80947
63.2	-1.1916
63.25	-2.72008
63.3	-3.1022
63.35	-1.1916
63.4	-0.42735
63.45	-2.33796
63.5	-2.72008
63.55	-2.72008
63.6	-1.1916
63.65	-2.72008
63.7	-3.1022
63.75	-3.1022
63.8	-1.95584
63.85	-0.04523
63.9	-1.95584
63.95	-3.1022
64	-1.57372
64.05	-1.1916
64.1	-1.57372
64.15	-1.95584
64.2	-1.95584
64.25	-1.1916
64.3	-1.57372
64.35	-4.24857
64.4	-1.95584
64.45	0.33689
64.5	-1.57372
64.55	-1.1916
64.6	-1.1916
64.65	-1.57372
64.7	-1.1916
64.75	-2.72008
64.8	-3.86644
64.85	-1.95584
64.9	-0.80947
64.95	-1.57372
65	-2.33796
65.05	-3.1022
65.1	-1.95584
65.15	-1.57372
65.2	-1.95584
65.25	-3.86644
65.3	-1.95584
65.35	-0.42735
65.4	-1.95584
65.45	-3.1022
65.5	-2.33796
65.55	-0.80947
65.6	-1.95584
65.65	-2.33796
65.7	-2.72008
65.75	-0.04523
65.8	-0.80947
65.85	-1.95584
65.9	-1.95584
65.95	-2.33796
66	-1.57372
66.05	-1.57372
66.1	-2.33796
66.15	-3.1022
66.2	-0.80947
66.25	-1.1916
66.3	1.10113
66.35	-0.04523
66.4	-1.1916
66.45	2.62961
66.5	1.48325
66.55	-0.04523
66.6	-2.33796
66.65	1.48325
66.7	0.33689
66.75	-1.57372
66.8	-3.48432
66.85	-1.95584
66.9	-1.1916
66.95	-1.1916
67	-2.33796
67.05	-1.1916
67.1	-3.48432
67.15	-2.33796
67.2	-1.1916
67.25	-1.57372
67.3	-2.72008
67.35	2.24749
67.4	-2.33796
67.45	-3.48432
67.5	-1.57372
67.55	-0.04523
67.6	-1.1916
67.65	-1.95584
67.7	-1.57372
67.75	-1.95584
67.8	-1.1916
67.85	-1.1916
67.9	1.48325
67.95	-0.04523
68	-3.1022
68.05	-3.86644
68.1	-4.24857
68.15	-0.42735
68.2	-4.24857
68.25	-1.57372
68.3	-4.24857
68.35	-0.80947
68.4	-4.63069
68.45	-2.33796
68.5	-3.86644
68.55	-1.1916
68.6	1.86537
68.65	0.71901
68.7	-2.33796
68.75	-3.48432
68.8	-1.1916
68.85	-0.42735
68.9	-2.72008
68.95	-3.86644
69	-1.57372
69.05	-0.42735
69.1	-1.95584
69.15	-2.72008
69.2	-1.57372
69.25	-0.80947
69.3	-1.1916
69.35	-1.57372
69.4	-1.57372
69.45	-0.80947
69.5	-1.95584
69.55	-3.86644
69.6	-2.33796
69.65	-1.1916
69.7	-1.95584
69.75	-2.72008
69.8	-0.04523
69.85	-1.1916
69.9	-3.86644
69.95	-2.72008
70	-4.24857
70.05	-1.57372
70.1	0.33689
70.15	-2.72008
70.2	-1.57372
70.25	-4.24857
70.3	-1.57372
70.35	-0.42735
70.4	-3.1022
70.45	-1.95584
70.5	-4.24857
70.55	-1.95584
70.6	-1.57372
70.65	-2.33796
70.7	0.33689
70.75	1.48325
70.8	-1.95584
70.85	-4.24857
70.9	-4.24857
70.95	-1.1916
71	-1.95584
71.05	-1.57372
71.1	-1.1916
71.15	-1.95584
71.2	-0.80947
71.25	-1.95584
71.3	-2.33796
71.35	-1.95584
71.4	-0.04523
71.45	-1.95584
71.5	-3.1022
71.55	-1.57372
71.6	-0.42735
71.65	-2.72008
71.7	-3.1022
71.75	-1.95584
71.8	-1.1916
71.85	-1.1916
71.9	-1.95584
71.95	-2.72008
72	-1.1916
72.05	-0.80947
72.1	-1.95584
72.15	-3.1022
72.2	-1.57372
72.25	-0.42735
72.3	-2.72008
72.35	-2.33796
72.4	-1.57372
72.45	-1.1916
72.5	-1.1916
72.55	-1.95584
72.6	-3.1022
72.65	-1.95584
72.7	-1.57372
72.75	-1.95584
72.8	-2.33796
72.85	-1.57372
72.9	-0.80947
72.95	-1.95584
73	-2.72008
73.05	-2.33796
73.1	-1.95584
73.15	-1.1916
73.2	-2.33796
73.25	-2.72008
73.3	-1.95584
73.35	-1.95584
73.4	-0.42735
73.45	-1.95584
73.5	-3.1022
73.55	-1.1916
73.6	-2.33796
73.65	-1.95584
73.7	-1.95584
73.75	-1.1916
73.8	-0.42735
73.85	-1.95584
73.9	-3.1022
73.95	-1.95584
74	-0.80947
74.05	-1.57372
74.1	-1.57372
74.15	-3.1022
74.2	-2.72008
74.25	-0.42735
74.3	-1.95584
74.35	-3.48432
74.4	-2.72008
74.45	-1.57372
74.5	-1.95584
74.55	-1.95584
74.6	-2.72008
74.65	-2.72008
74.7	-1.1916
74.75	-6.15917
74.8	-4.63069
74.85	-2.72008
74.9	0.33689
74.95	-1.95584
75	0.33689
75.05	-3.48432
75.1	-0.04523
75.15	-1.95584
75.2	-3.1022
75.25	1.86537
75.3	-1.95584
75.35	-3.1022
75.4	-3.1022
75.45	-1.95584
75.5	-2.72008
75.55	-1.57372
75.6	-3.86644
75.65	-5.77705
75.7	-2.72008
75.75	-0.04523
75.8	-0.42735
75.85	-3.1022
75.9	-2.72008
75.95	-1.1916
76	-2.33796
76.05	-3.48432
76.1	-1.57372
76.15	-1.57372
76.2	-4.63069
76.25	-3.48432
76.3	-3.1022
76.35	-1.57372
76.4	-0.42735
76.45	-4.63069
76.5	-3.48432
76.55	-0.42735
76.6	-1.1916
76.65	-4.24857
76.7	-1.1916
76.75	-0.04523
76.8	-3.48432
76.85	-2.72008
76.9	-4.24857
76.95	-2.72008
77	-2.72008
77.05	-0.80947
77.1	-4.24857
77.15	-3.1022
77.2	-1.57372
77.25	0.33689
77.3	0.33689
77.35	1.10113
77.4	0.71901
77.45	-0.04523
77.5	-1.57372
77.55	-3.48432
77.6	-1.95584
77.65	-0.42735
77.7	-0.42735
77.75	1.86537
77.8	0.33689
77.85	-0.42735
77.9	-0.42735
77.95	-1.57372
78	-5.01281
78.05	-2.33796
78.1	-0.80947
78.15	-2.33796
78.2	-1.95584
78.25	-1.57372
78.3	-2.72008
78.35	-1.57372
78.4	-2.33796
78.45	-2.33796
78.5	-0.42735
78.55	-0.42735
78.6	-0.42735
78.65	-2.72008
78.7	-3.48432
78.75	-1.95584
78.8	-1.1916
78.85	-1.57372
78.9	-3.1022
78.95	-2.72008
79	0.33689
79.05	-2.33796
79.1	-3.86644
79.15	-1.1916
79.2	1.48325
79.25	-3.1022
79.3	-3.1022
79.35	-3.1022
79.4	-1.1916
79.45	-1.1916
79.5	-3.48432
79.55	-1.57372
79.6	-1.57372
79.65	-1.1916
79.7	-1.57372
79.75	-3.1022
79.8	-2.33796
79.85	-1.57372
79.9	-1.95584
79.95	-3.86644
80	-1.95584
80.05	-1.57372
80.1	-1.1916
80.15	-1.57372
80.2	-2.72008
80.25	-1.57372
80.3	-1.1916
80.35	-2.33796
80.4	-3.48432
80.45	-1.95584
80.5	-0.42735
80.55	-0.04523
80.6	-1.57372
80.65	-3.1022
80.7	-1.57372
80.75	-0.42735
80.8	-1.1916
80.85	-2.72008
80.9	-2.72008
80.95	0.71901
81	-2.33796
81.05	-3.1022
81.1	-1.95584
81.15	-1.1916
81.2	-0.42735
81.25	-2.72008
81.3	-2.72008
81.35	-1.57372
81.4	-0.80947
81.45	-1.95584
81.5	-3.1022
81.55	-1.57372
81.6	-1.1916
81.65	-2.72008
81.7	-3.1022
81.75	-1.95584
81.8	-1.95584
81.85	-1.95584
81.9	-1.95584
81.95	-2.33796
82	-1.95584
82.05	-0.80947
82.1	-1.57372
82.15	-3.1022
82.2	-1.57372
82.25	-1.1916
82.3	-1.57372
82.35	-2.72008
82.4	-2.72008
82.45	-0.04523
82.5	-2.33796
82.55	-3.48432
82.6	-1.57372
82.65	-1.1916
82.7	-1.95584
82.75	-3.48432
82.8	-4.24857
82.85	1.48325
82.9	-0.04523
82.95	-1.57372
83	-1.1916
83.05	-0.80947
83.1	0.33689
83.15	1.48325
83.2	1.48325
83.25	-2.33796
83.3	-3.1022
83.35	-0.42735
83.4	-1.1916
83.45	-2.72008
83.5	-0.04523
83.55	1.48325
83.6	-1.1916
83.65	-5.01281
83.7	-1.1916
83.75	1.48325
83.8	-0.42735
83.85	-0.80947
83.9	-3.1022
83.95	-1.57372
84	-0.42735
84.05	-0.04523
84.1	-5.01281
84.15	-1.57372
84.2	-1.95584
84.25	-1.95584
84.3	-4.24857
84.35	1.48325
84.4	-2.33796
84.45	-0.80947
84.5	-2.33796
84.55	-4.63069
84.6	-1.57372
84.65	-1.1916
84.7	-0.80947
84.75	-1.95584
84.8	0.71901
84.85	1.48325
84.9	-1.57372
84.95	-3.1022
85	-4.24857
85.05	-0.42735
85.1	-3.48432
85.15	-5.01281
85.2	-1.57372
85.25	-0.04523
85.3	1.86537
85.35	-1.95584
85.4	-1.95584
85.45	-1.95584
85.5	-1.1916
85.55	-4.24857
85.6	-2.33796
85.65	-3.1022
85.7	-1.1916
85.75	-1.57372
85.8	-5.77705
85.85	-3.1022
85.9	-0.04523
85.95	-1.1916
86	-3.1022
86.05	-1.1916
86.1	-0.42735
86.15	-4.24857
86.2	-2.72008
86.25	-3.86644
86.3	-2.33796
86.35	-1.95584
86.4	-1.95584
86.45	-1.95584
86.5	-3.1022
86.55	-2.72008
86.6	-1.95584
86.65	-2.72008
86.7	-1.95584
86.75	-0.80947
86.8	1.10113
86.85	0.33689
86.9	-0.80947
86.95	-0.04523
87	-0.04523
87.05	-1.57372
87.1	-3.48432
87.15	-1.95584
87.2	-0.80947
87.25	-3.86644
87.3	-2.33796
87.35	-1.57372
87.4	-2.33796
87.45	-0.04523
87.5	-1.95584
87.55	-3.86644
87.6	-2.72008
87.65	-0.04523
87.7	-1.95584
87.75	-1.1916
87.8	-3.1022
87.85	-1.1916
87.9	-1.57372
87.95	-1.57372
88	-3.48432
88.05	-1.1916
88.1	-1.1916
88.15	-2.33796
88.2	-3.1022
88.25	-1.57372
88.3	-1.1916
88.35	-1.95584
88.4	-3.1022
88.45	-2.33796
88.5	-1.1916
88.55	-1.1916
88.6	-2.72008
88.65	-3.1022
88.7	-2.72008
88.75	-1.1916
88.8	-1.1916
88.85	-3.1022
88.9	-1.1916
88.95	-1.57372
89	-0.80947
89.05	-2.33796
89.1	-2.72008
89.15	-1.57372
89.2	-1.57372
89.25	-1.57372
89.3	-2.72008
89.35	-2.33796
89.4	-1.57372
89.45	-1.1916
89.5	-1.95584
89.55	-2.72008
89.6	-1.1916
89.65	-1.1916
89.7	-1.95584
89.75	-3.48432
89.8	-1.95584
89.85	-1.57372
89.9	-3.1022
89.95	-3.1022
90	-2.33796
90.05	-1.1916
90.1	-1.57372
90.15	-2.72008
90.2	-1.95584
90.25	-2.33796
90.3	-1.1916
90.35	-1.95584
90.4	-3.86644
90.45	-1.57372
90.5	-1.57372
90.55	-1.95584
90.6	-2.72008
90.65	-1.95584
90.7	-0.80947
90.75	-1.57372
90.8	-2.72008
90.85	-1.57372
90.9	-1.57372
90.95	-1.57372
91	-1.95584
91.05	-1.95584
91.1	-3.1022
91.15	-0.80947
91.2	-1.1916
91.25	-2.72008
91.3	-1.57372
91.35	-1.95584
91.4	-3.1022
91.45	-4.24857
91.5	-4.63069
91.55	-1.57372
91.6	-0.42735
91.65	-1.57372
91.7	-3.86644
91.75	-1.57372
91.8	1.86537
91.85	-1.95584
91.9	-4.63069
91.95	-1.1916
92	-3.86644
92.05	-1.1916
92.1	1.10113
92.15	-1.1916
92.2	-1.95584
92.25	-1.95584
92.3	-2.33796
92.35	-4.63069
92.4	-1.57372
92.45	-1.1916
92.5	-1.57372
92.55	-2.33796
92.6	-1.57372
92.65	-0.80947
92.7	-1.95584
92.75	-5.01281
92.8	-2.72008
92.85	-1.57372
92.9	0.33689
92.95	0.71901
93	-4.24857
93.05	-3.1022
93.1	-1.95584
93.15	-1.95584
93.2	-3.86644
93.25	-1.95584
93.3	-0.04523
93.35	-1.95584
93.4	-2.72008
93.45	-5.39493
93.5	-1.95584
93.55	-2.33796
93.6	-2.72008
93.65	-2.72008
93.7	0.71901
93.75	-2.33796
93.8	-1.95584
93.85	-1.95584
93.9	-3.86644
93.95	-1.1916
94	-1.1916
94.05	-1.1916
94.1	-1.1916
94.15	1.86537
94.2	-1.1916
94.25	-3.1022
94.3	-2.72008
94.35	-0.80947
94.4	-1.1916
94.45	-1.95584
94.5	-5.39493
94.55	-1.1916
94.6	-0.04523
94.65	1.48325
94.7	-2.72008
94.75	-0.80947
94.8	-1.57372
94.85	-0.42735
94.9	-4.24857
94.95	-2.33796
95	-3.48432
95.05	-1.1916
95.1	-1.1916
95.15	-5.77705
95.2	-2.72008
95.25	-0.42735
95.3	-1.95584
95.35	-3.48432
95.4	-2.33796
95.45	1.10113
95.5	-3.48432
95.55	-1.57372
95.6	-1.1916
95.65	-1.95584
95.7	0.33689
95.75	-1.57372
95.8	-3.1022
95.85	-1.57372
95.9	-1.1916
95.95	-1.95584
96	-4.24857
96.05	-1.95584
96.1	-1.57372
96.15	-1.57372
96.2	-3.1022
96.25	-1.57372
96.3	-1.57372
96.35	-1.1916
96.4	-3.1022
96.45	-2.72008
96.5	-2.72008
96.55	-1.1916
96.6	-1.95584
96.65	-3.1022
96.7	-0.80947
96.75	-1.1916
96.8	-1.95584
96.85	-3.1022
96.9	-1.95584
96.95	-2.33796
97	-0.80947
97.05	-1.57372
97.1	-3.1022
97.15	-1.95584
97.2	-1.1916
97.25	-1.95584
97.3	-3.1022
97.35	-1.1916
97.4	-1.1916
97.45	-1.95584
97.5	-2.33796
97.55	-1.57372
97.6	-1.1916
97.65	-1.1916
97.7	-2.72008
97.75	-3.1022
97.8	-2.33796
97.85	-1.1916
97.9	-1.57372
97.95	-3.1022
98	-1.57372
98.05	-1.1916
98.1	-2.33796
98.15	-2.72008
98.2	-1.95584
98.25	-0.80947
98.3	-1.95584
98.35	-1.95584
98.4	-3.1022
98.45	-1.95584
98.5	-0.80947
98.55	-1.95584
98.6	-2.33796
98.65	-1.1916
98.7	-0.04523
98.75	-0.80947
98.8	-1.1916
98.85	-2.72008
98.9	-1.57372
98.95	-1.1916
99	-1.95584
99.05	-3.1022
99.1	-1.57372
99.15	-1.1916
99.2	-2.72008
99.25	-3.1022
99.3	-1.95584
99.35	-1.57372
99.4	-0.80947
99.45	-3.86644
99.5	-1.1916
99.55	-1.1916
99.6	-3.86644
99.65	1.86537
99.7	-1.57372
99.75	-0.80947
99.8	1.86537
99.85	1.48325
99.9	-1.1916
[truncated: 2 more rows]

## Sheet: Fig. 1c
wavelength (nm)	1000	976	952	928	904	880	856	832	808	784	760	736	712	688	664	640
Time (ms)	Intensity	Intensity	Intensity	Intensity	Intensity	Intensity	Intensity	Intensity	Intensity	Intensity	Intensity	Intensity	Intensity	Intensity	Intensity	Intensity
0	-2.89196e-05	-1.38036e-05	2.9122e-05	2.14331e-06	-8.62245e-06	9.65211e-06	-4.94093e-06	-1.46072e-05	-1.23117e-05	5.36504e-06	1.47238e-05	-1.86227e-05	6.2367e-07	1.30621e-05	-2.46237e-06	-2.62504e-05
0.1	1.48434e-05	1.10357e-05	-2.65288e-05	-1.99816e-05	1.89995e-06	-1.50293e-06	-1.83727e-05	-2.39671e-06	7.20467e-06	-1.85564e-06	-1.26799e-05	-3.34908e-06	1.32728e-05	-1.16219e-05	-2.46237e-06	3.98595e-06
0.2	2.79723e-05	-1.7352e-05	-2.65288e-05	1.32058e-05	1.24224e-05	-2.3813e-05	8.49079e-06	7.37166e-06	2.32559e-06	-2.11108e-05	-5.82895e-06	1.19245e-05	-1.20255e-05	-1.77929e-05	9.72301e-06	6.0017e-06
0.3	-5.95538e-05	-1.7352e-05	3.22137e-05	2.14331e-06	-8.62245e-06	-1.50293e-06	8.49079e-06	-9.72299e-06	-2.55349e-06	5.36504e-06	1.02196e-06	-1.64407e-05	9.05645e-06	1.92332e-05	-4.31476e-07	-3.02819e-05
0.4	-2.0167e-05	1.81327e-05	-7.97851e-06	-3.1044e-05	7.16116e-06	6.86335e-06	-1.03136e-05	-1.46072e-05	-2.55349e-06	2.95814e-06	-3.54531e-06	1.01481e-06	4.84006e-06	4.83412e-06	-4.49327e-06	1.00332e-05
0.5	4.11012e-05	-2.4449e-05	-2.65288e-05	1.59714e-05	-7.30649e-07	-3.21793e-05	4.31758e-07	9.81375e-06	7.20467e-06	-9.07632e-06	-5.82895e-06	1.62884e-05	-1.20255e-05	-1.77929e-05	-2.46237e-06	1.80962e-05
0.6	-3.76723e-05	-1.38036e-05	3.22137e-05	-3.38791e-06	-2.70367e-05	-4.29169e-06	8.49079e-06	-9.72299e-06	2.32559e-06	1.01788e-05	-3.54531e-06	-1.86227e-05	4.84006e-06	1.30621e-05	-4.49327e-06	-3.63291e-05
0.7	-7.03813e-06	7.48725e-06	-4.8868e-06	-1.99816e-05	7.16116e-06	1.80184e-05	-2.64317e-05	-9.72299e-06	-1.13951e-07	5.36504e-06	-1.26799e-05	-5.53102e-06	2.73187e-06	-7.50792e-06	-4.49327e-06	-2.06131e-06
0.8	4.11012e-05	-2.79974e-05	-7.97851e-06	7.67453e-06	-7.30649e-07	-2.10242e-05	1.92362e-05	1.46979e-05	-4.99303e-06	-1.6297e-05	-1.26168e-06	9.74257e-06	-9.91731e-06	-1.57359e-05	7.69211e-06	1.60805e-05
0.9	-3.76723e-05	-1.38036e-05	2.29386e-05	-6.22297e-07	-2.70367e-05	-7.08045e-06	1.11771e-05	-4.8388e-06	-1.47512e-05	5.36504e-06	-1.26168e-06	-1.86227e-05	2.73187e-06	1.30621e-05	-4.31476e-07	-3.22976e-05
1	-1.14144e-05	1.45842e-05	4.38834e-06	-8.91913e-06	2.29448e-05	9.65211e-06	-2.37453e-05	-9.72299e-06	-4.99303e-06	5.36504e-06	-1.26799e-05	-1.16714e-06	2.73187e-06	7.20107e-07	-4.31476e-07	-4.07707e-06
1.1	2.79723e-05	-1.02551e-05	-1.41619e-05	-6.22297e-07	1.89995e-06	-2.3813e-05	3.1181e-06	4.92957e-06	4.76513e-06	-1.87039e-05	-1.26168e-06	5.37869e-06	-1.20255e-05	-1.985e-05	2.19084e-05	2.0112e-05
1.2	-3.32959e-05	-2.4449e-05	2.29386e-05	4.90892e-06	-2.70367e-05	-1.50293e-06	1.92362e-05	-2.39671e-06	-1.13951e-07	2.95814e-06	1.02196e-06	-1.42588e-05	-1.20255e-05	2.12902e-05	7.69211e-06	-3.22976e-05
1.3	-2.89196e-05	7.48725e-06	7.48005e-06	-1.99816e-05	2.03142e-05	1.52296e-05	-1.83727e-05	-7.28089e-06	1.69628e-05	-1.85564e-06	-1.26168e-06	-1.20768e-05	4.84006e-06	7.20107e-07	-4.31476e-07	-1.01243e-05
1.4	1.04671e-05	-1.7352e-05	-1.41619e-05	-6.22297e-07	-7.30649e-07	-1.54467e-05	1.38635e-05	7.37166e-06	4.76513e-06	-1.6297e-05	1.02196e-06	7.56063e-06	-3.59272e-06	-9.56492e-06	5.66122e-06	2.0112e-05
1.5	-1.57907e-05	-1.7352e-05	3.22137e-05	7.67453e-06	1.24224e-05	-1.50293e-06	-4.94093e-06	-7.28089e-06	2.32559e-06	2.95814e-06	1.70074e-05	-9.89491e-06	6.94826e-06	6.89113e-06	1.59942e-06	-1.41558e-05
1.6	-7.03813e-06	1.10357e-05	1.36635e-05	-3.65752e-05	1.89995e-06	1.24409e-05	8.49079e-06	-9.72299e-06	-9.87212e-06	5.36504e-06	-5.82895e-06	-5.53102e-06	6.94826e-06	7.20107e-07	-1.46478e-05	-2.02031e-05
1.7	-2.66183e-06	-6.70662e-06	-2.96205e-05	-6.22297e-07	4.53055e-06	-1.2658e-05	-7.62728e-06	2.48748e-06	1.20838e-05	-1.38901e-05	-1.26168e-06	1.01481e-06	4.84006e-06	-1.77929e-05	-6.52417e-06	-4.07707e-06
1.8	-3.32959e-05	-2.09005e-05	4.38834e-06	-6.22297e-07	-3.36125e-06	-1.50293e-06	1.92362e-05	-2.39671e-06	9.64421e-06	-1.85564e-06	1.24401e-05	3.19675e-06	6.94826e-06	7.20107e-07	-2.46237e-06	-1.01243e-05
1.9	-1.57907e-05	-6.70662e-06	3.22137e-05	-1.16847e-05	1.89995e-06	2.08071e-05	1.11771e-05	-1.21651e-05	4.76513e-06	1.01788e-05	5.58923e-06	-1.16714e-06	1.32728e-05	1.10051e-05	-6.52417e-06	-1.81874e-05
2	1.48434e-05	1.10357e-05	-4.8868e-06	-6.22297e-07	1.5053e-05	-1.54467e-05	-1.56863e-05	-4.8388e-06	2.32559e-06	-1.85564e-06	-3.54531e-06	-1.16714e-06	6.94826e-06	-1.16219e-05	1.59942e-06	-4.55595e-08
2.1	-7.03813e-06	-1.38036e-05	4.38834e-06	7.67453e-06	-3.36125e-06	-1.82355e-05	1.38635e-05	2.48748e-06	-7.43258e-06	-9.07632e-06	2.38583e-05	-1.16714e-06	-3.59272e-06	2.77711e-06	5.66122e-06	-1.01243e-05
2.2	-2.89196e-05	-1.02551e-05	3.53055e-05	-6.22297e-07	-7.30649e-07	6.86335e-06	5.80445e-06	-9.72299e-06	4.76513e-06	5.36504e-06	1.02196e-06	-9.89491e-06	6.94826e-06	1.30621e-05	-8.55507e-06	-2.02031e-05
2.3	-7.03813e-06	-6.70662e-06	-1.10702e-05	-1.7216e-05	-7.30649e-07	1.24409e-05	-4.94093e-06	-4.8388e-06	-7.43258e-06	-4.26253e-06	1.02196e-06	-7.71296e-06	-1.48453e-06	-1.16219e-05	-2.46237e-06	8.01746e-06
2.4	1.48434e-05	-1.7352e-05	-1.41619e-05	2.14331e-06	1.5053e-05	-1.2658e-05	-7.62728e-06	7.37166e-06	-2.55349e-06	-1.14832e-05	5.58923e-06	1.01481e-06	6.2367e-07	-5.45091e-06	1.59942e-06	1.9702e-06
2.5	-3.32959e-05	-2.4449e-05	2.9122e-05	-1.99816e-05	-1.12531e-05	1.28583e-06	4.31758e-07	-1.94914e-05	-4.99303e-06	1.01788e-05	1.02196e-06	-1.20768e-05	6.2367e-07	1.71762e-05	3.63032e-06	-3.02819e-05
2.6	-2.66183e-06	1.45842e-05	1.29662e-06	-1.99816e-05	4.53055e-06	1.52296e-05	-1.83727e-05	-1.21651e-05	-1.13951e-07	5.51252e-07	-5.82895e-06	-1.16714e-06	9.05645e-06	-1.3369e-06	-6.52417e-06	1.9702e-06
2.7	2.79723e-05	-2.09005e-05	-1.10702e-05	7.67453e-06	-7.30649e-07	-1.2658e-05	-1.03136e-05	-7.28089e-06	7.20467e-06	-3.07383e-05	-1.26168e-06	5.37869e-06	-9.91731e-06	-2.1907e-05	-4.49327e-06	-1.01243e-05
2.8	-5.95538e-05	-3.86428e-05	1.05718e-05	-3.38791e-06	-2.17755e-05	-1.82355e-05	1.92362e-05	-1.21651e-05	-7.43258e-06	-4.26253e-06	1.92911e-05	-1.20768e-05	4.84006e-06	1.10051e-05	5.66122e-06	-2.82661e-05
2.9	-2.45433e-05	3.90314e-07	-4.8868e-06	-4.21065e-05	-8.62245e-06	6.86335e-06	-1.83727e-05	-1.21651e-05	9.64421e-06	7.77193e-06	-5.82895e-06	-2.29866e-05	-1.48453e-06	-9.56492e-06	-1.87096e-05	-4.07707e-06
3	1.92197e-05	-6.70662e-06	-1.79509e-06	4.90892e-06	7.16116e-06	-2.3813e-05	-1.83727e-05	4.53829e-08	-4.99303e-06	-9.07632e-06	-1.03962e-05	1.62884e-05	4.84006e-06	-2.1907e-05	1.59942e-06	-2.06131e-06
3.1	-4.20486e-05	-2.09005e-05	7.48005e-06	1.8737e-05	-3.36125e-06	1.28583e-06	4.8786e-05	-4.8388e-06	-1.47512e-05	-9.07632e-06	5.58923e-06	-1.16714e-06	-1.20255e-05	1.51191e-05	9.72301e-06	-2.82661e-05
3.2	-3.32959e-05	3.93878e-06	1.29662e-06	-2.55128e-05	-2.44061e-05	1.80184e-05	3.1181e-06	-1.21651e-05	-1.13951e-07	5.36504e-06	1.01565e-05	-1.86227e-05	1.32728e-05	8.94813e-06	-4.31476e-07	1.2049e-05
3.3	5.42301e-05	3.93878e-06	-3.58039e-05	-8.91913e-06	4.53055e-06	-7.08045e-06	-2.37453e-05	7.37166e-06	-1.13951e-07	2.95814e-06	-5.82895e-06	1.01481e-06	-3.59272e-06	-1.985e-05	-8.55507e-06	1.60805e-05
3.4	-2.66183e-06	-6.70662e-06	1.05718e-05	-8.91913e-06	-2.70367e-05	-2.10242e-05	-2.25459e-06	-4.8388e-06	-1.71907e-05	-1.85564e-06	5.58923e-06	3.19675e-06	-9.91731e-06	-3.3939e-06	1.59942e-06	-2.62504e-05
3.5	-2.0167e-05	7.48725e-06	1.67552e-05	-1.16847e-05	-7.30649e-07	6.86335e-06	2.46089e-05	-1.70493e-05	2.32559e-06	1.01788e-05	-3.54531e-06	-9.89491e-06	6.94826e-06	1.30621e-05	-2.46237e-06	-3.02819e-05
3.6	-2.66183e-06	3.90314e-07	-2.65288e-05	-1.44503e-05	4.53055e-06	4.07459e-06	1.38635e-05	7.37166e-06	-2.55349e-06	-1.38901e-05	-1.26168e-06	5.37869e-06	-5.70092e-06	-1.57359e-05	-4.31476e-07	1.60805e-05
3.7	-7.03813e-06	-1.7352e-05	-2.65288e-05	4.90892e-06	-8.62245e-06	-7.08045e-06	1.65498e-05	1.714e-05	2.32559e-06	-6.66942e-06	-8.11259e-06	-1.16714e-06	6.2367e-07	7.20107e-07	3.63032e-06	-8.10858e-06
3.8	-7.03813e-06	1.45842e-05	1.05718e-05	-1.7216e-05	1.89995e-06	4.07459e-06	-4.94093e-06	-4.8388e-06	-1.13951e-07	1.73995e-05	-3.54531e-06	-7.71296e-06	-1.48453e-06	6.89113e-06	-4.31476e-07	-1.61716e-05
3.9	6.09078e-06	2.16811e-05	-7.97851e-06	-3.38791e-06	9.79176e-06	-1.2658e-05	-7.62728e-06	4.92957e-06	-7.43258e-06	-9.07632e-06	1.01565e-05	1.41065e-05	2.73187e-06	-1.985e-05	-1.46478e-05	-2.06131e-06
4	-2.66183e-06	-2.4449e-05	-1.41619e-05	7.67453e-06	-8.62245e-06	1.28583e-06	4.31758e-07	4.53829e-08	7.20467e-06	-6.66942e-06	3.3056e-06	5.37869e-06	-1.20255e-05	-1.3369e-06	3.63032e-06	-2.06131e-06
4.1	-4.20486e-05	3.93878e-06	7.48005e-06	-6.22297e-07	4.53055e-06	4.07459e-06	1.38635e-05	4.53829e-08	4.76513e-06	7.77193e-06	1.02196e-06	-5.53102e-06	6.2367e-07	2.77711e-06	-2.46237e-06	-4.07707e-06
4.2	1.04671e-05	3.93878e-06	-3.58039e-05	-1.16847e-05	-7.30649e-07	1.52296e-05	-1.03136e-05	1.46979e-05	2.18419e-05	5.51252e-07	-8.11259e-06	-1.20768e-05	1.32728e-05	6.89113e-06	-6.52417e-06	2.61592e-05
4.3	3.23486e-05	2.16811e-05	1.67552e-05	2.42682e-05	-8.62245e-06	-9.86921e-06	-1.83727e-05	2.20242e-05	-4.99303e-06	5.36504e-06	3.3056e-06	2.28342e-05	-7.80911e-06	-2.8078e-05	1.59942e-06	1.80962e-05
4.4	-1.14144e-05	-3.15815e-06	1.67552e-05	7.67453e-06	-1.65143e-05	-7.08045e-06	-2.1059e-05	-9.72299e-06	-4.99303e-06	7.77193e-06	-1.26168e-06	-3.34908e-06	6.94826e-06	2.77711e-06	-4.31476e-07	-5.24552e-05
4.5	-7.7059e-05	-1.38036e-05	-2.65288e-05	-2.82784e-05	-1.12531e-05	1.52296e-05	-4.94093e-06	-1.46072e-05	9.64421e-06	-6.66942e-06	-1.26799e-05	-1.64407e-05	-3.59272e-06	4.83412e-06	1.37848e-05	2.0112e-05
4.6	1.92197e-05	-3.15815e-06	-2.65288e-05	1.32058e-05	9.79176e-06	9.65211e-06	-7.62728e-06	1.95821e-05	7.20467e-06	5.36504e-06	-1.49635e-05	3.19675e-06	-9.91731e-06	-1.3369e-06	-2.46237e-06	8.01746e-06
4.7	1.71447e-06	1.45842e-05	7.48005e-06	-8.91913e-06	4.53055e-06	4.07459e-06	-7.62728e-06	2.48748e-06	7.20467e-06	1.25857e-05	7.87287e-06	-3.34908e-06	-9.91731e-06	7.20107e-07	-2.46237e-06	-4.55595e-08
4.8	-1.57907e-05	1.45842e-05	-7.97851e-06	-3.38791e-06	-1.65143e-05	4.07459e-06	8.49079e-06	4.92957e-06	-1.13951e-07	7.77193e-06	-3.54531e-06	-7.71296e-06	6.94826e-06	-3.3939e-06	-6.52417e-06	-1.01243e-05
4.9	4.54775e-05	2.16811e-05	-3.27122e-05	1.04401e-05	1.89995e-06	6.86335e-06	-1.3e-05	4.92957e-06	2.32559e-06	1.01788e-05	-1.03962e-05	7.56063e-06	-1.48453e-06	-9.56492e-06	1.59942e-06	1.60805e-05
5	-1.14144e-05	-3.15815e-06	4.38834e-06	1.8737e-05	-3.36125e-06	-4.29169e-06	5.80445e-06	9.81375e-06	-1.71907e-05	-1.38901e-05	-5.82895e-06	1.62884e-05	-1.62419e-05	4.83412e-06	5.66122e-06	-4.55595e-08
5.1	1.71447e-06	7.48725e-06	-1.10702e-05	-6.15352e-06	1.89995e-06	1.24409e-05	-2.25459e-06	-2.39671e-06	7.20467e-06	1.25857e-05	-8.11259e-06	-2.08046e-05	-5.70092e-06	1.71762e-05	-6.52417e-06	-2.82661e-05
5.2	1.71447e-06	2.16811e-05	-7.97851e-06	-1.44503e-05	-8.62245e-06	9.65211e-06	-1.03136e-05	7.37166e-06	9.64421e-06	5.51252e-07	-1.03962e-05	3.19675e-06	-3.59272e-06	-2.3964e-05	-2.46237e-06	1.40647e-05
5.3	1.48434e-05	3.90314e-07	7.48005e-06	2.70338e-05	-7.30649e-07	-7.08045e-06	4.31758e-07	9.81375e-06	2.32559e-06	-1.85564e-06	-1.26799e-05	-1.16714e-06	-3.59272e-06	4.83412e-06	-2.46237e-06	-1.21401e-05
5.4	-2.0167e-05	3.90314e-07	1.05718e-05	2.14331e-06	-3.36125e-06	-1.50293e-06	-4.94093e-06	-9.72299e-06	-1.13951e-07	5.36504e-06	7.87287e-06	-7.71296e-06	4.84006e-06	1.51191e-05	-2.46237e-06	-6.09282e-06
5.5	1.04671e-05	3.90314e-07	-7.97851e-06	4.90892e-06	-3.36125e-06	6.86335e-06	3.1181e-06	2.48748e-06	-2.55349e-06	-4.26253e-06	-3.54531e-06	9.74257e-06	6.2367e-07	-1.36789e-05	-1.66787e-05	1.2049e-05
5.6	3.23486e-05	-3.15815e-06	-1.72536e-05	1.04401e-05	9.79176e-06	-7.08045e-06	-2.64317e-05	7.37166e-06	-7.43258e-06	-1.14832e-05	7.87287e-06	5.37869e-06	-7.80911e-06	-3.3939e-06	-4.31476e-07	1.00332e-05
5.7	-2.45433e-05	1.10357e-05	1.36635e-05	-6.22297e-07	-5.99185e-06	1.28583e-06	-1.03136e-05	-1.21651e-05	-7.43258e-06	5.36504e-06	1.47238e-05	3.19675e-06	-7.80911e-06	1.10051e-05	-1.0586e-05	-1.41558e-05
5.8	1.92197e-05	2.16811e-05	-2.03454e-05	-1.7216e-05	-8.62245e-06	4.07459e-06	-2.25459e-06	-4.8388e-06	2.32559e-06	7.77193e-06	-1.95308e-05	-5.53102e-06	1.11646e-05	-3.3939e-06	-4.31476e-07	1.00332e-05
5.9	1.92197e-05	-2.09005e-05	-2.34371e-05	2.42682e-05	2.55754e-05	-2.10242e-05	4.31758e-07	1.46979e-05	-2.55349e-06	-4.26253e-06	-1.26168e-06	1.19245e-05	-9.91731e-06	-1.985e-05	1.59942e-06	1.60805e-05
6	-2.89196e-05	-3.15815e-06	1.98469e-05	-6.22297e-07	-8.62245e-06	9.65211e-06	-2.25459e-06	-9.72299e-06	-4.99303e-06	5.36504e-06	1.02196e-06	-2.08046e-05	-1.20255e-05	1.10051e-05	-4.31476e-07	-2.62504e-05
6.1	-2.0167e-05	1.81327e-05	-1.10702e-05	-1.16847e-05	9.79176e-06	6.86335e-06	1.11771e-05	2.48748e-06	4.76513e-06	7.77193e-06	-1.49635e-05	-3.34908e-06	1.11646e-05	7.20107e-07	-8.55507e-06	8.01746e-06
6.2	2.79723e-05	-6.70662e-06	-2.65288e-05	7.67453e-06	-8.62245e-06	-1.82355e-05	-1.83727e-05	9.81375e-06	-9.87212e-06	-1.87039e-05	1.47238e-05	1.19245e-05	-9.91731e-06	-1.77929e-05	3.63032e-06	2.0112e-05
6.3	-2.89196e-05	3.90314e-07	1.67552e-05	2.14331e-06	-2.96673e-05	-1.50293e-06	1.11771e-05	-2.39671e-06	7.20467e-06	7.77193e-06	1.24401e-05	-1.64407e-05	-9.91731e-06	1.51191e-05	-4.31476e-07	-2.22189e-05
6.4	-1.14144e-05	1.81327e-05	-7.97851e-06	-1.7216e-05	7.16116e-06	6.86335e-06	-2.1059e-05	-2.39671e-06	4.76513e-06	1.01788e-05	-8.11259e-06	1.01481e-06	2.73187e-06	-3.3939e-06	-2.46237e-06	6.0017e-06
6.5	2.79723e-05	-1.02551e-05	-2.34371e-05	1.8737e-05	9.79176e-06	-1.2658e-05	-7.62728e-06	1.46979e-05	1.94024e-05	-1.38901e-05	3.3056e-06	1.41065e-05	-5.70092e-06	-1.985e-05	5.66122e-06	2.41435e-05
6.6	-3.76723e-05	-1.02551e-05	1.05718e-05	1.04401e-05	-2.96673e-05	-7.08045e-06	-4.94093e-06	-2.39671e-06	-1.13951e-07	5.51252e-07	1.92911e-05	-7.71296e-06	-3.59272e-06	1.51191e-05	1.37848e-05	-1.61716e-05
6.7	-7.03813e-06	3.23265e-05	1.05718e-05	-2.82784e-05	-7.30649e-07	1.80184e-05	-1.83727e-05	-7.28089e-06	7.20467e-06	5.36504e-06	-1.49635e-05	-9.89491e-06	4.84006e-06	1.10051e-05	-2.46237e-06	-2.06131e-06
6.8	3.67249e-05	3.93878e-06	-2.34371e-05	7.67453e-06	-1.91449e-05	-9.86921e-06	2.46089e-05	9.81375e-06	2.32559e-06	-1.38901e-05	2.38583e-05	2.28342e-05	-1.48453e-06	-1.16219e-05	-4.49327e-06	3.01908e-05
6.9	-1.14144e-05	-1.38036e-05	1.98469e-05	1.04401e-05	-8.62245e-06	-4.29169e-06	1.92362e-05	4.53829e-08	-1.47512e-05	5.51252e-07	3.3056e-06	-1.16714e-06	-3.59272e-06	1.30621e-05	5.66122e-06	-1.61716e-05
7	-2.0167e-05	7.48725e-06	1.05718e-05	-8.91913e-06	-7.30649e-07	1.80184e-05	-1.3e-05	-1.46072e-05	2.32559e-06	1.01788e-05	-8.11259e-06	-9.89491e-06	1.11646e-05	6.89113e-06	-1.46478e-05	-4.55595e-08
7.1	2.3596e-05	-3.15815e-06	-2.34371e-05	1.59714e-05	2.03142e-05	-7.08045e-06	-7.62728e-06	1.714e-05	-1.13951e-07	-6.66942e-06	1.02196e-06	1.41065e-05	6.94826e-06	-1.3369e-06	-4.49327e-06	2.8175e-05
7.2	1.04671e-05	-6.70662e-06	2.29386e-05	2.15026e-05	-5.99185e-06	-1.50293e-06	3.1181e-06	9.81375e-06	-4.99303e-06	7.77193e-06	5.58923e-06	3.19675e-06	-5.70092e-06	8.94813e-06	-4.31476e-07	-2.06131e-06
7.3	-7.03813e-06	1.10357e-05	1.05718e-05	-6.22297e-07	-3.36125e-06	2.08071e-05	4.31758e-07	-9.72299e-06	7.20467e-06	1.25857e-05	-3.54531e-06	-7.71296e-06	-1.48453e-06	6.89113e-06	-4.49327e-06	-1.41558e-05
7.4	1.92197e-05	3.90314e-07	-1.41619e-05	-3.38791e-06	9.79176e-06	4.07459e-06	3.1181e-06	4.92957e-06	4.76513e-06	-9.07632e-06	7.87287e-06	9.74257e-06	6.94826e-06	-1.16219e-05	-4.49327e-06	2.61592e-05
7.5	-1.14144e-05	-3.15815e-06	2.29386e-05	2.97994e-05	-8.62245e-06	-1.50293e-06	-2.64317e-05	2.48748e-06	4.76513e-06	5.51252e-07	1.01565e-05	5.37869e-06	-5.70092e-06	2.77711e-06	9.72301e-06	-4.07707e-06
7.6	-2.0167e-05	2.16811e-05	1.98469e-05	-1.16847e-05	1.24224e-05	1.24409e-05	8.49079e-06	-1.21651e-05	7.20467e-06	1.49926e-05	7.87287e-06	-7.71296e-06	2.73187e-06	1.10051e-05	-6.52417e-06	-8.10858e-06
7.7	4.54775e-05	2.16811e-05	-1.72536e-05	-3.38791e-06	9.79176e-06	4.07459e-06	5.80445e-06	4.53829e-08	-7.43258e-06	-6.66942e-06	-3.54531e-06	7.56063e-06	1.32728e-05	-1.16219e-05	-4.49327e-06	2.61592e-05
7.8	6.09078e-06	-1.38036e-05	1.36635e-05	1.59714e-05	1.89995e-06	-9.86921e-06	-7.62728e-06	-4.8388e-06	-4.99303e-06	-4.26253e-06	1.92911e-05	9.74257e-06	6.2367e-07	8.94813e-06	7.69211e-06	-1.21401e-05
7.9	-7.03813e-06	3.93878e-06	7.48005e-06	-1.16847e-05	-8.62245e-06	1.52296e-05	-1.3e-05	-7.28089e-06	4.76513e-06	7.77193e-06	1.02196e-06	-3.34908e-06	1.11646e-05	8.94813e-06	-2.46237e-06	-4.07707e-06
8	2.79723e-05	7.48725e-06	-2.96205e-05	-6.22297e-07	3.87284e-05	1.24409e-05	3.1181e-06	4.53829e-08	4.76513e-06	-4.26253e-06	-1.49635e-05	1.19245e-05	9.05645e-06	-7.50792e-06	5.66122e-06	1.80962e-05
8.1	1.92197e-05	-6.70662e-06	-4.8868e-06	1.32058e-05	-3.36125e-06	-1.50293e-06	3.1181e-06	7.37166e-06	-4.99303e-06	5.51252e-07	5.58923e-06	9.74257e-06	-1.20255e-05	-3.3939e-06	3.63032e-06	-2.06131e-06
8.2	-1.57907e-05	1.10357e-05	7.48005e-06	-6.15352e-06	-7.30649e-07	1.52296e-05	1.65498e-05	4.53829e-08	-7.43258e-06	5.51252e-07	5.58923e-06	-5.53102e-06	1.95974e-05	8.94813e-06	-4.31476e-07	-1.01243e-05
8.3	2.79723e-05	-3.15815e-06	-1.72536e-05	-3.38791e-06	4.53055e-06	6.86335e-06	4.31758e-07	4.53829e-08	1.20838e-05	-4.26253e-06	-8.11259e-06	7.56063e-06	2.73187e-06	7.20107e-07	5.66122e-06	2.0112e-05
8.4	6.09078e-06	-6.70662e-06	1.29662e-06	2.14331e-06	-1.91449e-05	4.07459e-06	1.11771e-05	2.48748e-06	1.45233e-05	5.36504e-06	-1.26168e-06	7.56063e-06	2.73187e-06	7.20107e-07	1.59942e-06	3.98595e-06
8.5	-1.14144e-05	1.10357e-05	1.67552e-05	-3.38791e-06	-1.65143e-05	9.65211e-06	3.1181e-06	-4.8388e-06	7.20467e-06	5.36504e-06	-1.26168e-06	-7.71296e-06	2.73187e-06	2.77711e-06	-6.52417e-06	-4.07707e-06
8.6	1.92197e-05	3.93878e-06	-7.97851e-06	2.14331e-06	9.79176e-06	4.07459e-06	2.46089e-05	-2.39671e-06	7.20467e-06	5.51252e-07	-1.26168e-06	-1.16714e-06	-3.59272e-06	-5.45091e-06	1.59942e-06	6.0017e-06
8.7	1.48434e-05	-6.70662e-06	1.29662e-06	1.8737e-05	7.16116e-06	9.65211e-06	-7.62728e-06	2.48748e-06	-4.99303e-06	-4.26253e-06	3.3056e-06	9.74257e-06	1.74892e-05	4.83412e-06	5.66122e-06	8.01746e-06
8.8	6.09078e-06	3.90314e-07	-1.10702e-05	-8.91913e-06	-3.36125e-06	6.86335e-06	-7.62728e-06	-2.39671e-06	-2.55349e-06	5.51252e-07	1.01565e-05	-3.34908e-06	-5.70092e-06	-1.3369e-06	-8.55507e-06	1.2049e-05
8.9	1.48434e-05	7.48725e-06	-1.41619e-05	-6.22297e-07	1.89995e-06	4.07459e-06	-2.1059e-05	4.53829e-08	2.32559e-06	5.36504e-06	-3.54531e-06	1.01481e-06	4.84006e-06	2.77711e-06	-4.31476e-07	1.2049e-05
9	6.09078e-06	-3.15815e-06	7.48005e-06	1.59714e-05	-1.12531e-05	-1.50293e-06	-1.3e-05	4.92957e-06	1.45233e-05	7.77193e-06	1.02196e-06	1.01481e-06	-9.91731e-06	-1.3369e-06	1.59942e-06	3.98595e-06
9.1	-2.0167e-05	7.48725e-06	4.38834e-06	-3.38791e-06	-0.000132261	6.86335e-06	-7.62728e-06	1.22558e-05	-9.87212e-06	-4.26253e-06	-8.11259e-06	7.56063e-06	-3.59272e-06	1.10051e-05	-1.26169e-05	-6.09282e-06
9.2	1.04671e-05	1.45842e-05	-7.97851e-06	-6.22297e-07	-8.62245e-06	4.07459e-06	-2.25459e-06	7.37166e-06	9.64421e-06	-1.85564e-06	3.3056e-06	3.19675e-06	-3.59272e-06	7.20107e-07	1.59942e-06	1.60805e-05
9.3	6.09078e-06	-1.38036e-05	-4.8868e-06	-6.22297e-07	-1.12531e-05	9.65211e-06	5.80445e-06	7.37166e-06	-1.47512e-05	2.95814e-06	-5.82895e-06	5.37869e-06	1.32728e-05	4.83412e-06	-2.46237e-06	1.9702e-06
9.4	1.04671e-05	1.10357e-05	-1.79509e-06	-3.38791e-06	-3.36125e-06	6.86335e-06	2.72952e-05	-2.39671e-06	-7.43258e-06	-4.26253e-06	1.02196e-06	-3.34908e-06	6.2367e-07	-3.3939e-06	5.66122e-06	6.0017e-06
9.5	-2.66183e-06	1.10357e-05	7.48005e-06	4.90892e-06	-1.65143e-05	-1.50293e-06	-2.25459e-06	1.46979e-05	2.32559e-06	1.25857e-05	-1.26168e-06	-7.71296e-06	2.73187e-06	-3.3939e-06	-4.31476e-07	1.9702e-06
9.6	1.48434e-05	3.93878e-06	4.38834e-06	1.04401e-05	-5.99185e-06	-4.29169e-06	4.31758e-07	4.92957e-06	-2.55349e-06	2.95814e-06	-8.11259e-06	3.19675e-06	-5.70092e-06	4.83412e-06	7.69211e-06	6.0017e-06
9.7	-2.66183e-06	7.48725e-06	4.38834e-06	1.04401e-05	-1.38837e-05	9.65211e-06	5.80445e-06	4.92957e-06	-9.87212e-06	2.95814e-06	-1.03962e-05	-9.89491e-06	-5.70092e-06	4.83412e-06	-4.31476e-07	-4.55595e-08
9.8	-2.66183e-06	3.93878e-06	-7.97851e-06	-6.15352e-06	4.53055e-06	9.65211e-06	-4.94093e-06	-4.8388e-06	-4.99303e-06	-4.26253e-06	-1.49635e-05	1.01481e-06	6.2367e-07	-7.50792e-06	1.59942e-06	-6.09282e-06
9.9	1.48434e-05	-1.02551e-05	-1.72536e-05	2.14331e-06	-5.99185e-06	-4.29169e-06	-7.62728e-06	9.81375e-06	-2.55349e-06	-1.85564e-06	-3.54531e-06	5.37869e-06	-9.91731e-06	7.20107e-07	-6.52417e-06	1.60805e-05
10	-2.66183e-06	1.45842e-05	4.38834e-06	1.32058e-05	-3.36125e-06	-4.29169e-06	8.49079e-06	9.81375e-06	-2.55349e-06	7.77193e-06	3.3056e-06	3.19675e-06	-1.20255e-05	7.20107e-07	-4.31476e-07	-4.55595e-08
10.1	2.79723e-05	2.16811e-05	4.38834e-06	1.04401e-05	-1.38837e-05	2.63847e-05	-4.94093e-06	-2.39671e-06	-2.55349e-06	7.77193e-06	-1.26168e-06	-1.16714e-06	-7.80911e-06	4.83412e-06	-4.31476e-07	1.60805e-05
10.2	1.92197e-05	3.93878e-06	-2.03454e-05	2.14331e-06	1.89995e-06	1.28583e-06	3.1181e-06	-2.39671e-06	-4.99303e-06	-4.26253e-06	-3.54531e-06	3.19675e-06	-9.91731e-06	-9.56492e-06	7.69211e-06	1.00332e-05
10.3	-1.14144e-05	-3.15815e-06	-1.72536e-05	1.32058e-05	-7.30649e-07	-1.50293e-06	-1.56863e-05	7.37166e-06	-7.43258e-06	5.36504e-06	-8.11259e-06	9.74257e-06	-1.48453e-06	-3.3939e-06	1.37848e-05	-4.55595e-08
10.4	-1.14144e-05	7.48725e-06	-1.41619e-05	2.14331e-06	-3.36125e-06	1.80184e-05	-7.62728e-06	-4.8388e-06	1.45233e-05	1.01788e-05	-1.26799e-05	-5.53102e-06	-9.91731e-06	4.83412e-06	1.59942e-06	3.98595e-06
10.5	6.09078e-06	3.93878e-06	-1.72536e-05	7.67453e-06	1.89995e-06	-4.29169e-06	-4.94093e-06	2.48748e-06	-1.13951e-07	-4.26253e-06	-1.95308e-05	1.19245e-05	-5.70092e-06	-9.56492e-06	-4.31476e-07	1.00332e-05
10.6	1.48434e-05	7.48725e-06	4.38834e-06	1.32058e-05	-2.17755e-05	1.28583e-06	8.49079e-06	4.53829e-08	-2.55349e-06	1.01788e-05	5.58923e-06	1.01481e-06	-1.83501e-05	6.89113e-06	9.72301e-06	3.98595e-06
10.7	1.71447e-06	1.45842e-05	-4.8868e-06	-8.91913e-06	-3.36125e-06	1.24409e-05	1.11771e-05	-7.28089e-06	4.76513e-06	5.36504e-06	1.02196e-06	-7.71296e-06	-5.70092e-06	6.89113e-06	-2.46237e-06	3.98595e-06
10.8	2.3596e-05	1.10357e-05	-2.65288e-05	2.14331e-06	7.16116e-06	9.65211e-06	-1.03136e-05	9.81375e-06	1.45233e-05	-1.85564e-06	-8.11259e-06	5.37869e-06	-5.70092e-06	-7.50792e-06	-2.46237e-06	1.60805e-05
10.9	1.71447e-06	3.93878e-06	1.05718e-05	2.70338e-05	-2.44061e-05	-9.86921e-06	4.31758e-07	2.48748e-06	9.64421e-06	-1.85564e-06	-1.49635e-05	-3.34908e-06	4.84006e-06	4.83412e-06	-4.49327e-06	-4.55595e-08
11	-1.57907e-05	1.81327e-05	4.38834e-06	4.90892e-06	7.16116e-06	-1.50293e-06	3.1181e-06	4.92957e-06	2.32559e-06	5.36504e-06	-8.11259e-06	-7.71296e-06	-3.59272e-06	1.30621e-05	3.63032e-06	2.8175e-05
11.1	4.11012e-05	3.94235e-05	1.29662e-06	1.32058e-05	9.79176e-06	6.86335e-06	5.80445e-06	1.22558e-05	9.64421e-06	1.01788e-05	-5.82895e-06	1.19245e-05	1.5381e-05	6.89113e-06	3.63032e-06	3.01908e-05
11.2	2.3596e-05	7.48725e-06	1.29662e-06	1.32058e-05	-5.99185e-06	6.86335e-06	-2.25459e-06	1.22558e-05	-4.99303e-06	2.95814e-06	-8.11259e-06	1.01481e-06	-3.59272e-06	-1.3369e-06	1.59942e-06	6.0017e-06
11.3	2.3596e-05	2.87781e-05	2.60303e-05	1.04401e-05	-3.36125e-06	1.52296e-05	8.49079e-06	-7.28089e-06	-1.13951e-07	7.77193e-06	1.02196e-06	9.74257e-06	9.05645e-06	1.51191e-05	9.72301e-06	3.98595e-06
11.4	-1.14144e-05	-1.02551e-05	-2.03454e-05	7.67453e-06	9.79176e-06	6.86335e-06	-7.62728e-06	1.46979e-05	-9.87212e-06	-1.85564e-06	-8.11259e-06	-5.53102e-06	4.84006e-06	8.94813e-06	-4.49327e-06	1.40647e-05
11.5	3.67249e-05	-3.15815e-06	-7.97851e-06	-3.38791e-06	-5.99185e-06	-1.50293e-06	-1.3e-05	7.37166e-06	-2.55349e-06	5.51252e-07	-3.54531e-06	5.37869e-06	2.73187e-06	-5.45091e-06	1.59942e-06	1.80962e-05
11.6	1.92197e-05	3.90314e-07	1.67552e-05	1.04401e-05	-5.99185e-06	-1.82355e-05	-1.56863e-05	-2.39671e-06	-1.13951e-07	7.77193e-06	1.01565e-05	-3.34908e-06	4.84006e-06	-1.3369e-06	-6.52417e-06	-1.21401e-05
11.7	1.48434e-05	2.16811e-05	7.48005e-06	-6.22297e-07	9.79176e-06	9.65211e-06	4.31758e-07	-7.28089e-06	7.20467e-06	2.95814e-06	5.58923e-06	-5.53102e-06	-1.20255e-05	1.30621e-05	3.63032e-06	-6.09282e-06
11.8	1.71447e-06	7.48725e-06	1.98469e-05	2.15026e-05	2.03142e-05	4.07459e-06	-1.03136e-05	-2.39671e-06	-1.13951e-07	-9.07632e-06	1.24401e-05	1.01481e-06	-3.59272e-06	-1.3369e-06	7.69211e-06	2.21277e-05
11.9	1.48434e-05	-2.09005e-05	-1.10702e-05	-6.22297e-07	-8.62245e-06	6.86335e-06	1.38635e-05	7.37166e-06	-2.55349e-06	-4.26253e-06	5.58923e-06	-3.34908e-06	4.84006e-06	6.89113e-06	7.69211e-06	1.40647e-05
12	-2.66183e-06	1.45842e-05	2.9122e-05	-6.15352e-06	4.53055e-06	4.07459e-06	1.38635e-05	2.48748e-06	7.20467e-06	7.77193e-06	-1.26799e-05	1.01481e-06	6.94826e-06	7.20107e-07	-4.49327e-06	-8.10858e-06
12.1	3.23486e-05	1.81327e-05	-4.8868e-06	-6.22297e-07	1.5053e-05	-9.86921e-06	-1.03136e-05	-9.72299e-06	-1.13951e-07	-1.85564e-06	3.3056e-06	5.37869e-06	1.11646e-05	-5.45091e-06	-6.52417e-06	-4.55595e-08
12.2	1.04671e-05	3.93878e-06	1.36635e-05	7.67453e-06	1.89995e-06	-1.82355e-05	4.31758e-07	-2.39671e-06	-4.99303e-06	-1.38901e-05	-1.26168e-06	7.56063e-06	-7.80911e-06	-1.3369e-06	1.17539e-05	1.40647e-05
12.3	-7.03813e-06	-3.15815e-06	2.60303e-05	-6.22297e-07	1.76836e-05	6.86335e-06	4.31758e-07	2.48748e-06	-4.99303e-06	1.01788e-05	1.24401e-05	-1.42588e-05	1.74892e-05	8.94813e-06	-8.55507e-06	1.9702e-06
12.4	2.3596e-05	1.45842e-05	-2.03454e-05	-2.27472e-05	4.53055e-06	6.86335e-06	3.1181e-06	-4.8388e-06	2.32559e-06	-4.26253e-06	-5.82895e-06	-1.16714e-06	6.2367e-07	7.20107e-07	-4.49327e-06	2.21277e-05
12.5	1.48434e-05	-1.02551e-05	1.29662e-06	1.04401e-05	7.16116e-06	-1.2658e-05	-1.83727e-05	4.53829e-08	-2.55349e-06	-6.66942e-06	7.87287e-06	7.56063e-06	-1.48453e-06	-9.56492e-06	1.59942e-06	1.9702e-06
12.6	-3.32959e-05	-6.70662e-06	1.67552e-05	-6.15352e-06	-1.12531e-05	-1.2658e-05	-2.25459e-06	-2.68176e-05	-1.23117e-05	-1.85564e-06	-8.11259e-06	-2.08046e-05	-5.70092e-06	-5.45091e-06	-1.66787e-05	-3.43134e-05
12.7	-4.20486e-05	-1.7352e-05	1.98469e-05	-3.38791e-06	1.5053e-05	-7.08045e-06	-4.94093e-06	9.81375e-06	-7.43258e-06	5.51252e-07	1.02196e-06	9.74257e-06	1.95974e-05	-1.3369e-06	-2.46237e-06	6.0017e-06
12.8	4.54775e-05	-6.70662e-06	-1.79509e-06	1.59714e-05	1.76836e-05	1.52296e-05	-7.62728e-06	2.48748e-06	-1.13951e-07	-6.66942e-06	1.02196e-06	1.01481e-06	1.11646e-05	4.83412e-06	9.72301e-06	3.01908e-05
12.9	-1.14144e-05	-1.38036e-05	4.38834e-06	-2.55128e-05	9.79176e-06	-1.2658e-05	1.11771e-05	4.53829e-08	9.64421e-06	-9.07632e-06	-8.11259e-06	-9.89491e-06	9.05645e-06	-5.45091e-06	-4.49327e-06	-2.22189e-05
13	1.48434e-05	1.10357e-05	1.29662e-06	-1.99816e-05	4.53055e-06	-1.50293e-06	-2.1059e-05	-9.72299e-06	2.32559e-06	7.77193e-06	1.02196e-06	-7.71296e-06	6.2367e-07	1.51191e-05	-2.46237e-06	-2.02031e-05
13.1	1.04671e-05	3.93878e-06	4.38834e-06	1.04401e-05	-3.36125e-06	-4.29169e-06	2.19225e-05	-2.39671e-06	7.20467e-06	-1.38901e-05	7.87287e-06	1.19245e-05	-9.91731e-06	-2.3964e-05	-2.46237e-06	1.60805e-05
13.2	-2.0167e-05	-2.09005e-05	1.05718e-05	1.8737e-05	9.79176e-06	-1.50293e-06	-1.03136e-05	-2.39671e-06	-7.43258e-06	-1.85564e-06	1.92911e-05	-9.89491e-06	9.05645e-06	2.95182e-05	1.59942e-06	-2.82661e-05
13.3	-3.76723e-05	-1.38036e-05	2.9122e-05	-1.7216e-05	-1.38837e-05	1.52296e-05	-1.03136e-05	4.53829e-08	-1.13951e-07	2.95814e-06	-1.26168e-06	-1.16714e-06	2.73187e-06	4.83412e-06	3.63032e-06	6.0017e-06
13.4	2.3596e-05	-6.70662e-06	-1.72536e-05	7.67453e-06	7.16116e-06	-9.86921e-06	-1.03136e-05	1.22558e-05	-1.13951e-07	-1.6297e-05	7.87287e-06	5.37869e-06	4.84006e-06	4.83412e-06	-2.46237e-06	-2.06131e-06
13.5	6.09078e-06	3.93878e-06	1.29662e-06	-6.15352e-06	-1.65143e-05	-7.08045e-06	-2.25459e-06	4.53829e-08	-4.99303e-06	5.36504e-06	-1.26168e-06	-1.42588e-05	6.2367e-07	-1.3369e-06	-4.49327e-06	-1.01243e-05
13.6	-3.32959e-05	3.93878e-06	2.29386e-05	4.90892e-06	7.16116e-06	-1.50293e-06	-1.83727e-05	-9.72299e-06	-1.13951e-07	5.36504e-06	7.87287e-06	-9.89491e-06	6.94826e-06	8.94813e-06	-1.46478e-05	-6.09282e-06
13.7	1.48434e-05	3.90314e-07	-1.79509e-06	4.90892e-06	-8.62245e-06	1.28583e-06	2.46089e-05	-4.8388e-06	2.32559e-06	-4.26253e-06	1.01565e-05	9.74257e-06	1.74892e-05	-3.3939e-06	-6.52417e-06	1.60805e-05
13.8	-1.14144e-05	-6.70662e-06	1.05718e-05	-6.22297e-07	1.5053e-05	-7.08045e-06	1.92362e-05	-2.39671e-06	1.20838e-05	-9.07632e-06	3.3056e-06	1.01481e-06	-1.48453e-06	7.20107e-07	1.59942e-06	-1.21401e-05
13.9	-7.03813e-06	1.10357e-05	1.05718e-05	-1.44503e-05	1.89995e-06	6.86335e-06	-1.3e-05	-2.39671e-06	9.64421e-06	2.95814e-06	7.87287e-06	-5.53102e-06	9.05645e-06	1.10051e-05	-1.46478e-05	-4.07707e-06
14	1.92197e-05	3.90314e-07	-7.97851e-06	-6.15352e-06	-1.12531e-05	-4.29169e-06	3.1181e-06	4.53829e-08	-4.99303e-06	5.51252e-07	3.3056e-06	1.01481e-06	6.2367e-07	-3.3939e-06	-4.31476e-07	1.00332e-05
14.1	-7.03813e-06	-1.7352e-05	4.38834e-06	4.90892e-06	4.53055e-06	1.28583e-06	1.65498e-05	-7.28089e-06	-4.99303e-06	-4.26253e-06	1.02196e-06	-3.34908e-06	2.73187e-06	8.94813e-06	3.63032e-06	-1.01243e-05
14.2	1.71447e-06	3.90314e-07	1.29662e-06	-2.55128e-05	1.24224e-05	4.07459e-06	3.1181e-06	-7.28089e-06	4.76513e-06	7.77193e-06	-1.26168e-06	-1.20768e-05	9.05645e-06	6.89113e-06	-2.46237e-06	1.9702e-06
14.3	1.48434e-05	-6.70662e-06	1.29662e-06	-1.16847e-05	1.89995e-06	-1.2658e-05	-3.18044e-05	-2.39671e-06	-4.99303e-06	-6.66942e-06	3.3056e-06	5.37869e-06	1.5381e-05	-1.3369e-06	-2.46237e-06	-4.55595e-08
14.4	-1.14144e-05	-1.7352e-05	1.05718e-05	1.32058e-05	-3.36125e-06	1.28583e-06	5.80445e-06	2.48748e-06	2.32559e-06	5.51252e-07	1.47238e-05	-7.71296e-06	6.94826e-06	6.89113e-06	-4.31476e-07	-6.09282e-06
14.5	-1.14144e-05	3.90314e-07	7.48005e-06	-8.91913e-06	9.79176e-06	1.28583e-06	3.1181e-06	-9.72299e-06	-7.43258e-06	5.51252e-07	3.3056e-06	-7.71296e-06	4.84006e-06	4.83412e-06	-6.52417e-06	-4.07707e-06
14.6	1.92197e-05	3.90314e-07	-2.03454e-05	-3.38791e-06	1.76836e-05	1.28583e-06	-1.03136e-05	-2.39671e-06	-2.55349e-06	-1.14832e-05	-8.11259e-06	7.56063e-06	6.94826e-06	-3.3939e-06	-4.49327e-06	1.00332e-05
14.7	-7.03813e-06	-1.7352e-05	1.29662e-06	4.90892e-06	-1.12531e-05	-4.29169e-06	-1.03136e-05	-7.28089e-06	-1.13951e-07	5.51252e-07	1.02196e-06	-5.53102e-06	-3.59272e-06	6.89113e-06	-4.31476e-07	-8.10858e-06
14.8	-2.66183e-06	7.48725e-06	7.48005e-06	-8.91913e-06	9.79176e-06	6.86335e-06	-1.03136e-05	-9.72299e-06	4.76513e-06	5.51252e-07	-3.54531e-06	-3.34908e-06	2.73187e-06	7.20107e-07	-2.46237e-06	-4.07707e-06
14.9	1.92197e-05	-1.38036e-05	-7.97851e-06	-6.22297e-07	1.24224e-05	-4.29169e-06	5.80445e-06	4.53829e-08	-1.13951e-07	-9.07632e-06	-1.03962e-05	3.19675e-06	1.32728e-05	-3.3939e-06	-4.31476e-07	1.2049e-05
15	-1.57907e-05	-1.02551e-05	1.36635e-05	4.90892e-06	1.24224e-05	-9.86921e-06	3.1181e-06	4.53829e-08	-4.99303e-06	5.51252e-07	1.02196e-06	-7.71296e-06	9.05645e-06	-3.3939e-06	-6.52417e-06	-1.41558e-05
15.1	1.04671e-05	7.48725e-06	4.38834e-06	-8.91913e-06	-7.30649e-07	-4.29169e-06	4.31758e-07	-9.72299e-06	-1.13951e-07	-4.26253e-06	-1.26168e-06	1.01481e-06	6.94826e-06	4.83412e-06	-6.52417e-06	-4.07707e-06
15.2	2.3596e-05	-3.15815e-06	-1.72536e-05	1.04401e-05	9.79176e-06	-1.2658e-05	-2.1059e-05	2.48748e-06	9.64421e-06	-6.66942e-06	-5.82895e-06	3.19675e-06	-1.48453e-06	-7.50792e-06	-1.87096e-05	1.00332e-05
15.3	-7.03813e-06	-6.70662e-06	2.60303e-05	4.90892e-06	-1.12531e-05	-7.08045e-06	8.49079e-06	-2.39671e-06	-1.13951e-07	1.01788e-05	-1.26168e-06	3.19675e-06	-1.20255e-05	1.10051e-05	7.69211e-06	-6.09282e-06
15.4	-1.57907e-05	1.45842e-05	4.38834e-06	-6.15352e-06	1.24224e-05	1.24409e-05	-1.03136e-05	-9.72299e-06	-7.43258e-06	5.36504e-06	-3.54531e-06	-1.64407e-05	-5.70092e-06	1.30621e-05	-4.49327e-06	-1.01243e-05
15.5	6.09078e-06	-1.38036e-05	-7.97851e-06	-3.38791e-06	9.79176e-06	-1.82355e-05	-2.25459e-06	-2.39671e-06	2.32559e-06	-1.87039e-05	1.02196e-06	7.56063e-06	6.94826e-06	-1.36789e-05	-6.52417e-06	-4.07707e-06
15.6	-2.0167e-05	-2.4449e-05	1.29662e-06	1.32058e-05	-8.62245e-06	-1.54467e-05	-2.1059e-05	-1.46072e-05	-1.23117e-05	5.51252e-07	1.02196e-06	-5.53102e-06	-3.59272e-06	7.20107e-07	3.63032e-06	-4.07707e-06
15.7	-1.57907e-05	1.10357e-05	1.67552e-05	-8.91913e-06	1.89995e-06	1.80184e-05	5.80445e-06	-1.46072e-05	-1.23117e-05	7.77193e-06	-5.82895e-06	-3.34908e-06	1.5381e-05	8.94813e-06	-4.49327e-06	-1.01243e-05
15.8	1.04671e-05	-3.15815e-06	-2.96205e-05	-8.91913e-06	7.16116e-06	-9.86921e-06	3.1181e-06	-4.8388e-06	-4.99303e-06	-9.07632e-06	-1.26168e-06	1.01481e-06	-5.70092e-06	-2.3964e-05	-4.49327e-06	1.40647e-05
15.9	-2.66183e-06	-1.7352e-05	-4.8868e-06	1.04401e-05	-5.99185e-06	-1.2658e-05	-2.25459e-06	1.22558e-05	-1.23117e-05	-4.26253e-06	1.02196e-06	-1.16714e-06	-1.20255e-05	-1.3369e-06	1.59942e-06	-1.61716e-05
16	-1.57907e-05	3.90314e-07	1.29662e-06	-8.91913e-06	1.89995e-06	4.07459e-06	1.11771e-05	-9.72299e-06	9.64421e-06	-1.85564e-06	-1.26799e-05	-1.16714e-06	2.73187e-06	7.20107e-07	-4.49327e-06	-1.21401e-05
16.1	6.09078e-06	1.10357e-05	-2.96205e-05	7.67453e-06	1.89995e-06	-1.54467e-05	-7.62728e-06	2.48748e-06	-2.55349e-06	-1.85564e-06	1.02196e-06	-1.16714e-06	-9.91731e-06	-1.985e-05	-4.31476e-07	3.98595e-06
16.2	-1.57907e-05	-3.15815e-06	-1.79509e-06	1.59714e-05	-7.30649e-07	-9.86921e-06	4.31758e-07	4.92957e-06	2.32559e-06	-6.66942e-06	1.02196e-06	-9.89491e-06	-1.20255e-05	-5.45091e-06	3.63032e-06	-1.41558e-05
16.3	-3.32959e-05	-6.70662e-06	1.29662e-06	-8.91913e-06	-1.38837e-05	1.24409e-05	-1.3e-05	-1.70493e-05	-2.55349e-06	7.77193e-06	-1.03962e-05	-1.64407e-05	2.73187e-06	1.30621e-05	3.63032e-06	-2.22189e-05
16.4	1.04671e-05	1.10357e-05	-2.03454e-05	-6.15352e-06	1.89995e-06	6.86335e-06	3.1181e-06	4.53829e-08	7.20467e-06	-9.07632e-06	-1.26168e-06	1.01481e-06	-1.48453e-06	-2.1907e-05	-6.52417e-06	8.01746e-06
16.5	-2.66183e-06	-1.02551e-05	4.38834e-06	4.90892e-06	1.89995e-06	-1.54467e-05	-7.62728e-06	4.92957e-06	7.20467e-06	-6.66942e-06	1.70074e-05	-7.71296e-06	-7.80911e-06	-3.3939e-06	1.17539e-05	-2.06131e-06
16.6	-2.45433e-05	-3.15815e-06	7.48005e-06	-1.7216e-05	-1.12531e-05	-4.29169e-06	1.11771e-05	-1.21651e-05	9.64421e-06	5.36504e-06	-3.54531e-06	-1.20768e-05	-3.59272e-06	1.10051e-05	-4.49327e-06	-2.02031e-05
16.7	-2.66183e-06	-3.15815e-06	-2.65288e-05	-1.99816e-05	4.53055e-06	4.07459e-06	-1.03136e-05	7.37166e-06	2.32559e-06	-1.85564e-06	1.02196e-06	3.19675e-06	-5.70092e-06	-1.16219e-05	-2.46237e-06	1.9702e-06
16.8	-2.66183e-06	-1.7352e-05	-1.79509e-06	1.32058e-05	-7.30649e-07	-9.86921e-06	-7.62728e-06	-2.39671e-06	-1.13951e-07	-4.26253e-06	-1.26168e-06	3.19675e-06	-3.59272e-06	-1.77929e-05	-4.31476e-07	-4.55595e-08
16.9	-1.57907e-05	3.90314e-07	1.67552e-05	-3.38791e-06	4.53055e-06	4.07459e-06	-1.56863e-05	-1.46072e-05	-7.43258e-06	5.51252e-07	1.01565e-05	-1.20768e-05	-1.48453e-06	2.77711e-06	-4.49327e-06	-2.02031e-05
17	6.09078e-06	3.93878e-06	-4.19873e-05	-1.99816e-05	-3.36125e-06	4.07459e-06	-1.03136e-05	-9.72299e-06	4.76513e-06	5.51252e-07	-1.72471e-05	-1.16714e-06	6.2367e-07	-3.3939e-06	-8.55507e-06	-2.06131e-06
17.1	1.04671e-05	-3.15815e-06	-1.10702e-05	-3.38791e-06	-8.62245e-06	-0.00014373	-1.56863e-05	1.46979e-05	1.94024e-05	1.25857e-05	7.6382e-05	0.000145023	1.74892e-05	2.54042e-05	1.17539e-05	6.84901e-05
17.2	4.98538e-05	2.16811e-05	7.54977e-05	-6.15352e-06	2.55754e-05	4.07459e-06	4.31758e-07	-2.39671e-06	-4.99303e-06	-1.85564e-06	1.24401e-05	-1.20768e-05	6.94826e-06	1.10051e-05	-1.0586e-05	-6.09282e-06
17.3	6.09078e-06	7.48725e-06	7.48005e-06	-1.44503e-05	9.79176e-06	4.07459e-06	-1.03136e-05	-4.8388e-06	2.32559e-06	2.95814e-06	-3.54531e-06	-3.34908e-06	1.32728e-05	7.20107e-07	-4.49327e-06	1.9702e-06
17.4	1.92197e-05	-1.7352e-05	-1.41619e-05	-3.38791e-06	7.16116e-06	-1.82355e-05	-4.94093e-06	4.92957e-06	-7.43258e-06	-1.14832e-05	-3.54531e-06	7.56063e-06	2.73187e-06	-1.16219e-05	3.63032e-06	6.0017e-06
17.5	-3.76723e-05	-1.38036e-05	2.29386e-05	-8.91913e-06	-5.99185e-06	-7.08045e-06	-1.83727e-05	2.48748e-06	7.20467e-06	5.51252e-07	3.3056e-06	-5.53102e-06	-7.80911e-06	6.89113e-06	1.59942e-06	-2.62504e-05
17.6	-7.03813e-06	1.10357e-05	4.38834e-06	-1.7216e-05	7.16116e-06	6.86335e-06	-7.62728e-06	-1.70493e-05	1.45233e-05	5.36504e-06	-1.26799e-05	-9.89491e-06	-1.48453e-06	6.89113e-06	-2.46237e-06	-1.81874e-05
17.7	2.3596e-05	-1.38036e-05	1.29662e-06	-3.38791e-06	1.89995e-06	-1.82355e-05	-2.25459e-06	2.48748e-06	2.32559e-06	-1.14832e-05	1.24401e-05	1.62884e-05	2.73187e-06	-1.16219e-05	-4.49327e-06	3.98595e-06
17.8	-2.0167e-05	-6.70662e-06	3.22137e-05	-1.44503e-05	-1.65143e-05	-1.2658e-05	1.38635e-05	-1.21651e-05	9.64421e-06	5.51252e-07	1.01565e-05	-1.64407e-05	1.11646e-05	1.30621e-05	-1.26169e-05	-2.82661e-05
17.9	-3.76723e-05	1.81327e-05	2.60303e-05	-1.16847e-05	2.03142e-05	1.24409e-05	-7.62728e-06	-9.72299e-06	7.20467e-06	-1.85564e-06	-1.26799e-05	-1.20768e-05	4.84006e-06	1.30621e-05	-6.52417e-06	-1.01243e-05
18	1.92197e-05	-2.09005e-05	1.29662e-06	-8.91913e-06	1.24224e-05	-9.86921e-06	-7.62728e-06	4.92957e-06	7.20467e-06	-9.07632e-06	1.02196e-06	9.74257e-06	4.84006e-06	-1.77929e-05	-4.49327e-06	1.60805e-05
18.1	-1.14144e-05	-2.09005e-05	1.36635e-05	4.90892e-06	1.89995e-06	4.07459e-06	1.38635e-05	4.92957e-06	-9.87212e-06	7.77193e-06	2.15747e-05	-3.34908e-06	9.05645e-06	1.30621e-05	5.66122e-06	-1.01243e-05
18.2	-1.57907e-05	1.10357e-05	3.83972e-05	-8.91913e-06	2.55754e-05	1.80184e-05	8.49079e-06	-9.72299e-06	9.64421e-06	1.49926e-05	-8.11259e-06	-9.89491e-06	1.32728e-05	1.51191e-05	-1.0586e-05	-1.61716e-05
18.3	3.23486e-05	-1.38036e-05	-1.72536e-05	-6.15352e-06	3.34672e-05	-4.29169e-06	3.1181e-06	2.48748e-06	2.32559e-06	-1.38901e-05	1.47238e-05	1.84703e-05	4.84006e-06	-2.3964e-05	1.59942e-06	2.0112e-05
18.4	-7.03813e-06	-6.70662e-06	1.67552e-05	7.67453e-06	4.66202e-05	-1.2658e-05	1.38635e-05	4.53829e-08	-7.43258e-06	-1.38901e-05	5.58923e-06	1.19245e-05	-3.59272e-06	1.30621e-05	-4.49327e-06	-1.61716e-05
18.5	-3.76723e-05	1.10357e-05	2.29386e-05	-1.99816e-05	2.8206e-05	3.47509e-05	1.38635e-05	-1.46072e-05	1.20838e-05	2.22133e-05	3.3056e-06	-5.53102e-06	1.74892e-05	1.92332e-05	-4.49327e-06	-6.09282e-06
18.6	5.42301e-05	2.16811e-05	-4.8868e-06	2.15026e-05	4.66202e-05	1.28583e-06	4.31758e-07	1.46979e-05	1.94024e-05	-1.85564e-06	1.92911e-05	2.06523e-05	1.32728e-05	-7.50792e-06	7.69211e-06	2.41435e-05
18.7	1.04671e-05	-6.70662e-06	1.98469e-05	2.15026e-05	7.16116e-06	1.28583e-06	5.80445e-06	7.37166e-06	-1.13951e-07	2.95814e-06	1.92911e-05	1.84703e-05	-1.48453e-06	6.89113e-06	5.66122e-06	-1.01243e-05
18.8	-2.0167e-05	2.52296e-05	4.76723e-05	7.67453e-06	2.03142e-05	2.91734e-05	1.65498e-05	4.53829e-08	-1.13951e-07	1.98064e-05	1.92911e-05	-5.53102e-06	1.11646e-05	2.74612e-05	1.59942e-06	-1.01243e-05
18.9	4.11012e-05	2.52296e-05	-7.97851e-06	7.67453e-06	4.66202e-05	1.52296e-05	-2.25459e-06	2.44663e-05	9.64421e-06	2.95814e-06	1.47238e-05	2.06523e-05	2.17056e-05	-7.50792e-06	1.17539e-05	3.01908e-05
19	1.92197e-05	-1.38036e-05	2.60303e-05	2.15026e-05	2.03142e-05	-1.50293e-06	3.26679e-05	2.20242e-05	1.20838e-05	5.36504e-06	2.38583e-05	1.84703e-05	1.32728e-05	1.71762e-05	1.17539e-05	-4.07707e-06
19.1	-2.66183e-06	1.45842e-05	5.0764e-05	1.04401e-05	3.87284e-05	3.47509e-05	1.38635e-05	2.48748e-06	1.45233e-05	2.22133e-05	1.92911e-05	3.19675e-06	1.5381e-05	1.71762e-05	7.69211e-06	-2.02031e-05
19.2	4.11012e-05	2.16811e-05	-1.79509e-06	1.59714e-05	2.03142e-05	3.19622e-05	2.99816e-05	2.20242e-05	2.42815e-05	7.77193e-06	1.92911e-05	2.93801e-05	2.17056e-05	1.10051e-05	1.59942e-06	2.0112e-05
19.3	4.11012e-05	1.10357e-05	1.98469e-05	4.08619e-05	3.60978e-05	1.52296e-05	1.11771e-05	2.69084e-05	2.18419e-05	1.49926e-05	2.6142e-05	2.28342e-05	1.5381e-05	1.71762e-05	1.17539e-05	-2.06131e-06
19.4	-3.32959e-05	3.93878e-06	1.67552e-05	2.14331e-06	2.8206e-05	2.91734e-05	3.26679e-05	2.48748e-06	9.64421e-06	1.98064e-05	1.24401e-05	-1.16714e-06	2.17056e-05	1.30621e-05	3.63032e-06	-2.62504e-05
19.5	1.48434e-05	2.52296e-05	7.48005e-06	1.59714e-05	2.29448e-05	2.35959e-05	1.65498e-05	2.69084e-05	4.13583e-05	1.73995e-05	1.92911e-05	1.62884e-05	1.95974e-05	8.94813e-06	1.59942e-06	3.98595e-06
19.6	1.92197e-05	1.45842e-05	-1.79509e-06	4.36275e-05	2.55754e-05	1.52296e-05	4.31758e-07	1.95821e-05	2.42815e-05	2.95814e-06	7.87287e-06	2.50162e-05	1.32728e-05	1.71762e-05	7.69211e-06	2.0112e-05
19.7	-2.89196e-05	7.48725e-06	1.36635e-05	2.70338e-05	9.79176e-06	3.75397e-05	2.99816e-05	3.42347e-05	2.42815e-05	3.66546e-05	3.52765e-05	2.50162e-05	2.17056e-05	3.56892e-05	2.59702e-05	2.61592e-05
19.8	8.48642e-05	9.26505e-05	6.31309e-05	6.02211e-05	9.92322e-05	9.88924e-05	0.000107886	0.000127034	0.0001365	0.000144965	0.000142607	0.000136295	0.000143981	0.000144711	0.0001397	0.00014912
19.9	0.000259916	0.000252332	0.000236267	0.000278704	0.000267591	0.000291317	0.000322793	0.00034438	0.00034874	0.000337516	0.000339	0.000339216	0.000318961	0.000292815	0.000279832	0.000274097
20	0.000382453	0.000376528	0.000390852	0.000422516	0.000420166	0.000422388	0.000438306	0.00044939	0.000441443	0.000426571	0.00043948	0.000415584	0.000384315	0.000401836	0.000385439	0.000352711
20.1	0.000504989	0.000536209	0.000523796	0.000535906	0.000567479	0.000634334	0.000672018	0.000649642	0.000641485	0.000626343	0.000613037	0.000603231	0.000616217	0.000593138	0.000574313	0.00057646
20.2	0.000750062	0.000713632	0.000678381	0.000740561	0.000812125	0.000871379	0.000932593	0.000969556	0.000970823	0.000948867	0.000951015	0.000954523	0.000964069	0.000932544	0.000972368	0.00102
20.3	0.00107	0.00103	0.00104	0.00108	0.0011	0.0012	0.00128	0.00133	0.00132	0.00132	0.0013	0.00129	0.00126	0.00123	0.00127	0.0013
20.4	0.00128	0.00128	0.0013	0.00132	0.00135	0.00149	0.00159	0.0016	0.00161	0.0016	0.00158	0.00156	0.00157	0.00156	0.00158	0.00158
20.5	0.00158	0.00153	0.00151	0.00156	0.00161	0.00177	0.00187	0.00191	0.00191	0.00189	0.00188	0.00191	0.00192	0.00188	0.00197	0.00204
20.6	0.00182	0.00175	0.00176	0.00184	0.00188	0.00204	0.0022	0.00228	0.00228	0.00228	0.00226	0.00229	0.00229	0.00226	0.00239	0.00248
20.7	0.00207	0.00205	0.00206	0.0021	0.00218	0.00243	0.00263	0.00269	0.0027	0.00273	0.0027	0.0027	0.00274	0.00274	0.00287	0.00293
20.8	0.0024	0.00237	0.00235	0.00239	0.00249	0.00276	0.00297	0.00307	0.0031	0.00311	0.0031	0.00315	0.00318	0.00315	0.00334	0.0035
20.9	0.00271	0.00261	0.00264	0.00275	0.00281	0.00313	0.0034	0.00354	0.00355	0.00359	0.00361	0.00367	0.0037	0.00367	0.0039	0.00407
21	0.00299	0.00296	0.00301	0.00306	0.00314	0.00352	0.00382	0.00396	0.00398	0.00403	0.00402	0.00408	0.00414	0.00414	0.00437	0.00449
21.1	0.00324	0.0032	0.00321	0.00331	0.00345	0.00382	0.00417	0.00432	0.00437	0.00442	0.00441	0.00448	0.00456	0.00455	0.00478	0.00493
21.2	0.00356	0.00346	0.00346	0.00359	0.00373	0.00411	0.00449	0.00468	0.00471	0.00473	0.00474	0.00483	0.00486	0.00484	0.00513	0.0053
21.3	0.00371	0.00366	0.00372	0.00379	0.00387	0.00432	0.00476	0.00494	0.005	0.00506	0.00507	0.00514	0.0052	0.0052	0.00547	0.0056
21.4	0.00393	0.00387	0.00388	0.00398	0.00415	0.00461	0.00503	0.00521	0.00529	0.00536	0.00534	0.00544	0.00555	0.00556	0.00584	0.00604
21.5	0.00415	0.00406	0.00409	0.00423	0.00437	0.00484	0.00531	0.00556	0.00561	0.00566	0.00569	0.00582	0.0059	0.00588	0.00624	0.00648
21.6	0.00433	0.00424	0.0043	0.00443	0.00459	0.00512	0.0056	0.00582	0.00589	0.00597	0.00598	0.00608	0.0062	0.00624	0.0066	0.0068
21.7	0.00452	0.00447	0.00452	0.00461	0.0048	0.00538	0.00588	0.00611	0.00622	0.0063	0.00632	0.00643	0.00656	0.0066	0.00698	0.00724
21.8	0.00478	0.00464	0.0047	0.00486	0.00503	0.00559	0.00612	0.0064	0.00649	0.00656	0.0066	0.00674	0.00685	0.00686	0.00728	0.00752
21.9	0.00488	0.00481	0.00489	0.00503	0.0052	0.0058	0.00636	0.0066	0.00669	0.00677	0.00678	0.00692	0.00703	0.00706	0.00748	0.00773
22	0.00501	0.00499	0.00507	0.00522	0.00547	0.00612	0.00669	0.007	0.00712	0.00722	0.00724	0.00743	0.0076	0.00765	0.00811	0.00839
22.1	0.00535	0.00527	0.00529	0.00549	0.00573	0.00639	0.00703	0.00736	0.00751	0.00761	0.00766	0.00788	0.00808	0.00811	0.00867	0.00903
22.2	0.00558	0.00549	0.0056	0.00579	0.00599	0.00669	0.0074	0.00773	0.00787	0.00798	0.00802	0.00825	0.00844	0.00851	0.00906	0.00939
22.3	0.00575	0.00571	0.00578	0.00595	0.00621	0.00694	0.00763	0.00794	0.00809	0.00819	0.00819	0.00838	0.00856	0.00861	0.00915	0.00946
22.4	0.0059	0.00579	0.00584	0.00603	0.00626	0.00703	0.00775	0.0081	0.00824	0.00836	0.0084	0.00867	0.00887	0.0089	0.00949	0.00989
22.5	0.00605	0.00595	0.00604	0.00625	0.00647	0.00726	0.00802	0.00839	0.00856	0.00868	0.00877	0.00901	0.00918	0.00922	0.00983	0.01021
22.6	0.00618	0.00613	0.00623	0.0064	0.00666	0.00748	0.00824	0.00861	0.00879	0.00895	0.00901	0.00926	0.00948	0.00956	0.01018	0.01054
22.7	0.0064	0.00634	0.00639	0.00659	0.00689	0.00772	0.00851	0.00892	0.00911	0.00925	0.00933	0.0096	0.00985	0.00991	0.01056	0.01095
22.8	0.00662	0.00651	0.00661	0.00682	0.0071	0.00795	0.0088	0.00922	0.0094	0.00952	0.00961	0.00992	0.01017	0.01026	0.01099	0.0114
22.9	0.00676	0.0067	0.00681	0.00699	0.00725	0.00813	0.00901	0.00944	0.00961	0.00974	0.00981	0.01011	0.01037	0.01046	0.01111	0.01146
23	0.00687	0.0068	0.00689	0.00708	0.0074	0.00828	0.00913	0.00959	0.00981	0.00994	0.01001	0.01035	0.01064	0.0107	0.01137	0.01174
23.1	0.00705	0.00691	0.00701	0.00725	0.00751	0.00843	0.00936	0.00983	0.01002	0.01013	0.01024	0.01061	0.01086	0.01093	0.01166	0.01206
23.2	0.00716	0.00707	0.0072	0.0074	0.0077	0.00865	0.00959	0.01005	0.01026	0.01039	0.0105	0.01083	0.01109	0.01119	0.01189	0.01225
23.3	0.00728	0.00722	0.0073	0.00749	0.00779	0.00876	0.00968	0.0102	0.01043	0.01059	0.01067	0.01102	0.0113	0.0114	0.01215	0.01257
23.4	0.00747	0.00735	0.00746	0.00772	0.00805	0.00905	0.01008	0.01064	0.01089	0.01105	0.01119	0.01161	0.01188	0.01199	0.01281	0.01324
23.5	0.00769	0.00759	0.00775	0.00796	0.00826	0.00932	0.01036	0.01091	0.01117	0.01132	0.01143	0.01182	0.01212	0.01227	0.01307	0.01354
23.6	0.00785	0.00778	0.0079	0.00814	0.00848	0.00955	0.0106	0.01119	0.01146	0.01163	0.01172	0.01211	0.01243	0.01258	0.01339	0.01387
23.7	0.00806	0.00796	0.00806	0.00831	0.0087	0.00978	0.01089	0.0115	0.01178	0.01195	0.01206	0.01247	0.01279	0.01296	0.01384	0.01434
23.8	0.00828	0.00816	0.00831	0.00856	0.0089	0.01004	0.0112	0.01185	0.01214	0.0123	0.01244	0.01289	0.01326	0.01342	0.01429	0.01478
23.9	0.00847	0.00837	0.00852	0.00876	0.00913	0.01034	0.0115	0.01215	0.01244	0.01265	0.01278	0.01323	0.0136	0.01376	0.01467	0.01517
24	0.00868	0.00856	0.00869	0.00899	0.00941	0.01063	0.01182	0.01253	0.01284	0.01303	0.01319	0.01368	0.01407	0.01422	0.01517	0.01571
24.1	0.00891	0.0088	0.00898	0.00925	0.00965	0.01087	0.01212	0.01286	0.01315	0.01335	0.01355	0.01404	0.01447	0.01467	0.01571	0.01631
24.2	0.00913	0.00903	0.00923	0.0095	0.00993	0.0112	0.01249	0.01318	0.0135	0.01375	0.01393	0.01438	0.01479	0.01495	0.01594	0.01643
24.3	0.00928	0.00917	0.00934	0.00965	0.01007	0.01135	0.01268	0.01341	0.01374	0.01395	0.01409	0.01459	0.01501	0.01518	0.0163	0.0169
24.4	0.00948	0.00934	0.00952	0.00984	0.01028	0.01157	0.0129	0.01366	0.01397	0.01421	0.01443	0.01498	0.01546	0.01563	0.01668	0.01722
24.5	0.00962	0.00951	0.00972	0.01003	0.01049	0.01184	0.0132	0.01399	0.01434	0.01457	0.0148	0.01538	0.01584	0.016	0.01701	0.01756
24.6	0.00984	0.00969	0.00988	0.01021	0.01071	0.01208	0.01346	0.01426	0.01463	0.01485	0.01505	0.01562	0.01608	0.01624	0.01732	0.01784
24.7	0.00996	0.00982	0.01002	0.01034	0.0108	0.01222	0.01366	0.01446	0.0148	0.01505	0.01524	0.0158	0.01625	0.01643	0.0176	0.01829
24.8	0.01013	0.01002	0.01024	0.01054	0.011	0.01238	0.01378	0.01461	0.01497	0.01517	0.01536	0.01597	0.01646	0.01664	0.01771	0.01827
24.9	0.01021	0.01009	0.01028	0.01058	0.01103	0.01243	0.01386	0.01467	0.015	0.01524	0.01552	0.01609	0.01652	0.01669	0.01777	0.01833
25	0.01024	0.01012	0.01033	0.01066	0.01111	0.01255	0.01403	0.01488	0.01527	0.01551	0.01575	0.01633	0.01678	0.01702	0.01814	0.0187
25.1	0.01039	0.01029	0.0105	0.01084	0.01133	0.01278	0.01429	0.01519	0.01561	0.01584	0.01604	0.01664	0.01711	0.01732	0.01847	0.01906
25.2	0.01057	0.01044	0.01062	0.01096	0.01144	0.01293	0.01444	0.01532	0.01572	0.01597	0.0162	0.01676	0.01722	0.01742	0.01858	0.0192
25.3	0.01065	0.01052	0.01074	0.01109	0.01156	0.01304	0.01461	0.01554	0.01595	0.0162	0.01641	0.01704	0.01752	0.01772	0.01887	0.01945
25.4	0.01077	0.01067	0.01086	0.01122	0.01173	0.01327	0.01486	0.01579	0.01621	0.01649	0.01675	0.01739	0.01788	0.01809	0.01929	0.0199
25.5	0.011	0.01088	0.01108	0.01144	0.01195	0.01351	0.01513	0.01612	0.01655	0.01689	0.01716	0.01781	0.01831	0.01853	0.01973	0.02036
25.6	0.01119	0.01105	0.0113	0.01167	0.01218	0.01382	0.01546	0.01644	0.01687	0.01714	0.01739	0.01801	0.01847	0.0187	0.01992	0.02053
25.7	0.01131	0.01117	0.01139	0.01175	0.01231	0.01393	0.01558	0.01653	0.01701	0.01733	0.0176	0.01823	0.0187	0.01895	0.02012	0.02077
25.8	0.01149	0.01136	0.01155	0.01196	0.0125	0.01413	0.01582	0.01683	0.01731	0.01763	0.01791	0.0186	0.01913	0.01935	0.02059	0.02123
25.9	0.01166	0.0115	0.01173	0.01213	0.01268	0.01434	0.01609	0.01708	0.01753	0.01787	0.01813	0.01881	0.01937	0.0196	0.02087	0.02152
26	0.0118	0.01169	0.01192	0.01234	0.01292	0.01464	0.01642	0.01744	0.01791	0.01825	0.01851	0.01922	0.01978	0.02005	0.02139	0.02209
26.1	0.01205	0.0119	0.01211	0.01254	0.01311	0.01484	0.01663	0.01764	0.01811	0.01841	0.01867	0.01935	0.01991	0.02017	0.02153	0.02228
26.2	0.01209	0.01192	0.01215	0.01256	0.01312	0.01485	0.01664	0.01761	0.01808	0.01841	0.01868	0.01935	0.0199	0.02012	0.02146	0.02216
26.3	0.01208	0.01196	0.01218	0.01258	0.01316	0.0149	0.01668	0.01771	0.01816	0.0185	0.0188	0.01952	0.02007	0.02029	0.0217	0.02242
26.4	0.01222	0.01207	0.01229	0.01274	0.01337	0.01514	0.01697	0.01802	0.01855	0.01888	0.01919	0.01996	0.02059	0.02086	0.02233	0.02309
26.5	0.01247	0.01236	0.01261	0.01308	0.01366	0.0155	0.01741	0.01849	0.01899	0.0194	0.0197	0.02043	0.02103	0.02133	0.02285	0.02363
26.6	0.01268	0.01259	0.01286	0.01327	0.01392	0.01581	0.0177	0.01883	0.01939	0.01978	0.02006	0.02086	0.02149	0.02181	0.02332	0.02409
26.7	0.01292	0.01276	0.01301	0.01347	0.01409	0.01598	0.01794	0.0191	0.01966	0.02003	0.02034	0.02114	0.02178	0.02211	0.0237	0.02452
26.8	0.01311	0.01296	0.01326	0.01376	0.01441	0.01638	0.01839	0.01959	0.0202	0.02068	0.02104	0.0219	0.02259	0.02295	0.02458	0.0254
26.9	0.01339	0.0133	0.01361	0.01406	0.01471	0.01671	0.01874	0.01993	0.02054	0.02096	0.02126	0.0221	0.02277	0.02312	0.02469	0.02546
27	0.01356	0.0134	0.01368	0.01416	0.01484	0.01683	0.01886	0.0201	0.02067	0.0211	0.02144	0.02231	0.02303	0.02335	0.02502	0.02592
27.1	0.01374	0.01361	0.01393	0.01446	0.01514	0.0172	0.01931	0.02058	0.02126	0.02178	0.0222	0.02313	0.02387	0.0242	0.02598	0.02692
27.2	0.01403	0.01394	0.01431	0.01484	0.01553	0.01762	0.01975	0.02109	0.0217	0.02215	0.02254	0.02349	0.02422	0.02459	0.02631	0.0272
27.3	0.01426	0.01413	0.01443	0.01493	0.01565	0.01777	0.01991	0.02125	0.02185	0.02231	0.02265	0.02357	0.02434	0.02471	0.02638	0.02727
27.4	0.01435	0.01422	0.01453	0.01505	0.01576	0.01785	0.02001	0.02134	0.02194	0.02243	0.02282	0.02371	0.02442	0.02483	0.02652	0.02742
27.5	0.01442	0.01428	0.01463	0.01514	0.01585	0.01798	0.02017	0.02154	0.02218	0.02267	0.02308	0.02405	0.02478	0.02514	0.02687	0.02778
27.6	0.01454	0.01444	0.01481	0.01535	0.01609	0.01824	0.02046	0.02186	0.02255	0.02309	0.02349	0.0245	0.02525	0.02566	0.0275	0.02854
27.7	0.01486	0.01477	0.01515	0.01571	0.01651	0.01879	0.0211	0.0225	0.0232	0.02373	0.02417	0.02529	0.02614	0.02658	0.02845	0.02948
27.8	0.01519	0.01508	0.01547	0.01605	0.01677	0.01905	0.02138	0.02284	0.02352	0.02406	0.02451	0.02557	0.0264	0.02689	0.02885	0.02994
27.9	0.01538	0.01531	0.01573	0.01629	0.01703	0.01938	0.02176	0.02326	0.02393	0.02444	0.02491	0.02602	0.02687	0.02733	0.02924	0.03024
28	0.01555	0.01543	0.01578	0.01639	0.01721	0.01954	0.02188	0.0234	0.02408	0.0246	0.02503	0.02611	0.02697	0.02736	0.02928	0.03035
28.1	0.01568	0.01555	0.01593	0.01649	0.01729	0.01963	0.02202	0.02354	0.02421	0.0248	0.02524	0.02632	0.02712	0.0275	0.02947	0.03055
28.2	0.01576	0.01568	0.01605	0.01663	0.01747	0.01988	0.02235	0.0239	0.02464	0.02531	0.02578	0.02685	0.02773	0.02816	0.03018	0.03129
28.3	0.016	0.01591	0.01634	0.01693	0.01778	0.02022	0.02272	0.02429	0.02501	0.02561	0.0261	0.02721	0.02807	0.02853	0.0306	0.03174
28.4	0.01629	0.01613	0.01654	0.01711	0.01799	0.02046	0.02301	0.02457	0.02529	0.02591	0.02636	0.02748	0.02841	0.02889	0.03105	0.03228
28.5	0.01643	0.01632	0.01677	0.01735	0.01821	0.0207	0.02325	0.02484	0.02562	0.02623	0.0267	0.02788	0.02876	0.02925	0.0314	0.03259
28.6	0.01657	0.01645	0.01685	0.01746	0.01832	0.02083	0.02344	0.02506	0.02579	0.0264	0.02688	0.02807	0.02897	0.02944	0.03163	0.03284
28.7	0.01668	0.01657	0.017	0.01762	0.01849	0.02099	0.02361	0.02525	0.02602	0.02666	0.02722	0.02844	0.02936	0.02985	0.0321	0.03338
28.8	0.01687	0.01676	0.01722	0.01783	0.01876	0.02133	0.02402	0.02566	0.02643	0.0271	0.02765	0.02884	0.0298	0.03029	0.03252	0.03373
28.9	0.01707	0.01697	0.01737	0.01795	0.01882	0.02137	0.02404	0.0257	0.02648	0.02712	0.02761	0.02882	0.0299	0.03042	0.03272	0.034
29	0.0172	0.01707	0.01752	0.01816	0.01903	0.02162	0.02439	0.02615	0.02692	0.02761	0.02814	0.02943	0.03037	0.03083	0.03311	0.03441
29.1	0.01742	0.0173	0.01782	0.01845	0.01934	0.02204	0.0248	0.02649	0.02739	0.02813	0.02874	0.03001	0.031	0.03153	0.034	0.03545
29.2	0.01775	0.01771	0.01824	0.01891	0.01993	0.02276	0.02565	0.02736	0.0283	0.02894	0.02952	0.03091	0.03192	0.03243	0.03495	0.03627
29.3	0.01806	0.01792	0.01837	0.01905	0.02001	0.02273	0.0256	0.02739	0.0283	0.02894	0.02959	0.03113	0.03229	0.03287	0.03551	0.03698
29.4	0.01815	0.01807	0.0186	0.01927	0.02022	0.023	0.02593	0.02779	0.02869	0.02932	0.02999	0.0315	0.03262	0.03317	0.03576	0.03715
29.5	0.01826	0.01814	0.01858	0.01924	0.02021	0.02295	0.02586	0.02766	0.02854	0.02922	0.02978	0.03109	0.03209	0.03265	0.03509	0.03637
29.6	0.01814	0.01801	0.01852	0.01917	0.0201	0.02289	0.02579	0.02755	0.02847	0.02915	0.02971	0.0311	0.03219	0.03274	0.03528	0.03677
29.7	0.01824	0.01813	0.0186	0.01929	0.02026	0.02311	0.02604	0.02789	0.02881	0.02948	0.03012	0.03159	0.03272	0.0333	0.03591	0.03737
29.8	0.01839	0.01829	0.01881	0.01946	0.02045	0.02328	0.02624	0.02808	0.02901	0.02962	0.03021	0.03162	0.03268	0.03328	0.03584	0.03729
29.9	0.01848	0.01835	0.01884	0.01953	0.02054	0.02335	0.0263	0.02815	0.0291	0.02978	0.03037	0.03178	0.03288	0.03349	0.03605	0.03747
30	0.01857	0.01847	0.01893	0.0196	0.02059	0.02347	0.02647	0.02832	0.02921	0.02984	0.03044	0.03187	0.03295	0.03353	0.03612	0.03762
30.1	0.01864	0.01854	0.01903	0.01971	0.02071	0.02358	0.0266	0.02844	0.02931	0.02989	0.03048	0.03195	0.03316	0.03374	0.03636	0.03789
30.2	0.01878	0.01871	0.01921	0.01988	0.02094	0.02391	0.02696	0.02883	0.0298	0.03055	0.03123	0.03285	0.03414	0.03482	0.03775	0.03947
30.3	0.01917	0.01912	0.01968	0.02045	0.02153	0.02461	0.02783	0.02984	0.03086	0.03162	0.03233	0.03395	0.0353	0.03597	0.03891	0.04056
30.4	0.0197	0.01959	0.02016	0.02089	0.02199	0.02507	0.02833	0.03032	0.03136	0.03217	0.03285	0.0344	0.03562	0.03627	0.03923	0.0409
30.5	0.01989	0.01978	0.02033	0.02108	0.02219	0.02529	0.02855	0.03052	0.03152	0.03224	0.03289	0.03446	0.03568	0.03633	0.03923	0.04087
30.6	0.02002	0.01987	0.02038	0.02115	0.02222	0.02533	0.02859	0.03058	0.03157	0.0322	0.03287	0.03447	0.03564	0.03628	0.0391	0.04077
30.7	0.02008	0.01999	0.02051	0.02127	0.02233	0.02544	0.02876	0.03077	0.03178	0.03253	0.03325	0.03492	0.03612	0.0368	0.03969	0.04137
30.8	0.02033	0.02024	0.02081	0.02159	0.02266	0.02582	0.02916	0.03119	0.03221	0.03293	0.03359	0.03526	0.03652	0.03722	0.04013	0.04184
30.9	0.02051	0.02041	0.02091	0.02173	0.02286	0.02608	0.02947	0.03148	0.03254	0.03332	0.03406	0.03573	0.03699	0.0377	0.04067	0.04239
31	0.02071	0.02061	0.02119	0.02199	0.02315	0.02635	0.02978	0.03185	0.0329	0.03363	0.03442	0.03613	0.03734	0.03808	0.04096	0.04263
31.1	0.02087	0.02077	0.02132	0.02212	0.02329	0.02654	0.02993	0.032	0.03306	0.03373	0.03444	0.03615	0.03741	0.03815	0.04105	0.04281
31.2	0.02101	0.02093	0.02152	0.02233	0.02346	0.02677	0.03019	0.03231	0.03341	0.03423	0.03499	0.03666	0.03793	0.03859	0.04161	0.0433
31.3	0.02113	0.021	0.02156	0.02236	0.02349	0.02672	0.03015	0.0322	0.03322	0.03386	0.03457	0.03623	0.03745	0.03816	0.04105	0.04266
31.4	0.02105	0.02093	0.02145	0.02223	0.02337	0.02657	0.02993	0.03202	0.03305	0.03369	0.03444	0.03609	0.03728	0.03792	0.04072	0.04241
31.5	0.02096	0.02082	0.02134	0.02215	0.02328	0.02644	0.02986	0.032	0.03304	0.03359	0.03426	0.03599	0.03729	0.03794	0.04078	0.04243
31.6	0.02091	0.02076	0.02127	0.02207	0.02319	0.02633	0.02972	0.03181	0.03281	0.03336	0.03404	0.0357	0.03681	0.03743	0.0402	0.04185
31.7	0.02081	0.02064	0.02109	0.02186	0.02302	0.02619	0.02947	0.0315	0.03251	0.03314	0.03384	0.03545	0.03655	0.03728	0.04005	0.04177
31.8	0.02077	0.02059	0.02107	0.02186	0.02296	0.02605	0.02937	0.0314	0.03241	0.03296	0.03368	0.0353	0.03643	0.03718	0.04	0.04169
31.9	0.02071	0.02052	0.021	0.0218	0.02289	0.026	0.02929	0.03128	0.03227	0.03286	0.03351	0.03508	0.03621	0.03682	0.03954	0.04121
32	0.02056	0.02041	0.0209	0.02165	0.02275	0.02591	0.02921	0.03122	0.03226	0.03281	0.03343	0.03497	0.0361	0.03674	0.03939	0.04087
32.1	0.02053	0.02031	0.02075	0.02155	0.02264	0.02571	0.02904	0.03112	0.03208	0.03259	0.03321	0.03477	0.03598	0.03671	0.03932	0.04073
32.2	0.02043	0.02024	0.02074	0.02152	0.02258	0.02565	0.02893	0.03098	0.03198	0.03253	0.03315	0.03467	0.03581	0.03653	0.03921	0.04066
32.3	0.02039	0.02026	0.02072	0.02145	0.0225	0.02552	0.02878	0.03081	0.03184	0.03244	0.03313	0.03473	0.03593	0.03666	0.03943	0.04096
32.4	0.02048	0.02029	0.02076	0.02152	0.02261	0.02575	0.02902	0.03102	0.03202	0.03266	0.03337	0.03494	0.03603	0.03658	0.0393	0.04074
32.5	0.02039	0.02019	0.02067	0.02138	0.02238	0.02542	0.02871	0.0307	0.03164	0.03219	0.03279	0.03426	0.03531	0.03594	0.03842	0.03969
32.6	0.02015	0.02001	0.02046	0.02114	0.02218	0.02519	0.02842	0.03038	0.0313	0.03183	0.03245	0.0339	0.03496	0.03558	0.03798	0.0393
32.7	0.02017	0.01997	0.02038	0.02115	0.02222	0.02526	0.02851	0.03051	0.03145	0.03198	0.03265	0.03421	0.03534	0.03599	0.03869	0.04025
32.8	0.02031	0.02013	0.02066	0.02144	0.02249	0.02559	0.02891	0.03096	0.03196	0.03251	0.03321	0.03481	0.03598	0.03663	0.03933	0.04075
32.9	0.02038	0.02027	0.02076	0.02148	0.02252	0.02554	0.02881	0.03084	0.03185	0.03242	0.03302	0.03441	0.03548	0.03612	0.03857	0.0398
33	0.0203	0.02007	0.02045	0.0212	0.02225	0.02523	0.02847	0.03045	0.03139	0.03202	0.0326	0.03399	0.03499	0.03557	0.03807	0.03941
33.1	0.02018	0.01994	0.02041	0.02116	0.02217	0.02515	0.02842	0.03044	0.03142	0.03202	0.03266	0.03409	0.03505	0.03565	0.03821	0.03962
33.2	0.02015	0.02001	0.0205	0.02122	0.02228	0.02538	0.02862	0.03061	0.03162	0.03225	0.03291	0.03441	0.03549	0.03613	0.03869	0.04002
33.3	0.02032	0.02013	0.02052	0.02128	0.02236	0.02537	0.02863	0.03064	0.03163	0.03224	0.03284	0.03427	0.03529	0.03588	0.03829	0.03952
33.4	0.02025	0.02	0.02048	0.02127	0.0223	0.0253	0.02857	0.03061	0.03158	0.03214	0.03277	0.03419	0.03523	0.0359	0.03837	0.03967
33.5	0.02028	0.02012	0.0206	0.02131	0.02235	0.02545	0.02871	0.03068	0.03173	0.03243	0.03314	0.03465	0.03578	0.03644	0.03905	0.04045
33.6	0.02053	0.02034	0.0208	0.02159	0.02271	0.02579	0.02909	0.03111	0.03217	0.03296	0.03363	0.03526	0.03647	0.03709	0.0399	0.04159
33.7	0.02083	0.02069	0.02126	0.0221	0.02319	0.02636	0.02975	0.03186	0.03292	0.03361	0.03432	0.03592	0.0371	0.03766	0.04041	0.04175
33.8	0.02099	0.02085	0.0214	0.02214	0.02324	0.02632	0.0297	0.03179	0.03282	0.03343	0.03406	0.03554	0.03663	0.03729	0.0398	0.04105
33.9	0.02099	0.02078	0.02123	0.02202	0.02318	0.02633	0.0297	0.03176	0.03282	0.03347	0.03412	0.03563	0.03677	0.0374	0.03996	0.0413
34	0.02109	0.02084	0.0213	0.02213	0.02325	0.02638	0.02978	0.03184	0.03284	0.03353	0.03422	0.03573	0.03684	0.0375	0.04013	0.0415
34.1	0.02111	0.02094	0.02143	0.02215	0.02325	0.02642	0.02983	0.03189	0.03293	0.03357	0.03426	0.0358	0.03696	0.03766	0.04031	0.04166
34.2	0.02116	0.02101	0.02148	0.02227	0.02342	0.02663	0.03006	0.03227	0.03335	0.03401	0.03465	0.0362	0.03737	0.03805	0.0407	0.04203
34.3	0.02135	0.0211	0.02158	0.02242	0.02355	0.0267	0.03012	0.03225	0.03326	0.03388	0.03457	0.03618	0.0373	0.03795	0.04056	0.0419
34.4	0.0213	0.02111	0.02161	0.0224	0.02353	0.02673	0.03016	0.03225	0.03332	0.03397	0.03463	0.0361	0.03723	0.03791	0.04049	0.04181
34.5	0.02133	0.02111	0.02157	0.02236	0.02351	0.02665	0.0301	0.03217	0.03326	0.03396	0.03461	0.0361	0.03727	0.03792	0.04055	0.04196
34.6	0.02139	0.02111	0.02156	0.02239	0.02349	0.02669	0.03015	0.03226	0.03325	0.03384	0.03455	0.03605	0.03714	0.0378	0.04051	0.04206
34.7	0.02139	0.02118	0.02173	0.02254	0.02366	0.02687	0.03034	0.03245	0.03351	0.03414	0.03477	0.03621	0.03732	0.03801	0.04061	0.0419
34.8	0.02138	0.02119	0.02162	0.02235	0.02346	0.02655	0.02991	0.03205	0.03309	0.03369	0.03434	0.0359	0.03726	0.03819	0.04121	0.04318
34.9	0.02151	0.02134	0.02189	0.02278	0.02395	0.0273	0.03088	0.03309	0.03434	0.0352	0.03605	0.03786	0.03932	0.04013	0.04355	0.04528
35	0.02207	0.02187	0.02247	0.0233	0.0244	0.02777	0.03138	0.03347	0.03459	0.03531	0.03591	0.0374	0.03848	0.03905	0.04186	0.04316
35.1	0.02189	0.02167	0.0221	0.02284	0.02396	0.02714	0.0306	0.03259	0.03359	0.0342	0.03483	0.03623	0.03724	0.03795	0.04059	0.04194
35.2	0.02163	0.02138	0.0218	0.02264	0.02378	0.02691	0.03032	0.03242	0.0334	0.034	0.03459	0.03604	0.03709	0.03768	0.04015	0.04152
35.3	0.0216	0.02132	0.02177	0.02257	0.02368	0.02683	0.03029	0.03234	0.03338	0.03403	0.03466	0.03606	0.03712	0.03778	0.04048	0.04193
35.4	0.02159	0.02141	0.02197	0.02283	0.02391	0.02715	0.03081	0.03284	0.0338	0.03476	0.03516	0.03698	0.03855	0.03935	0.04317	0.04555
35.5	0.02239	0.02236	0.02295	0.024	0.02502	0.02853	0.03225	0.03447	0.03569	0.03663	0.03755	0.03952	0.04098	0.0416	0.04536	0.04727
35.6	0.02303	0.02284	0.02342	0.02431	0.02545	0.02892	0.0326	0.03481	0.03589	0.03649	0.0372	0.039	0.04028	0.0408	0.04402	0.04557
35.7	0.02272	0.02258	0.02313	0.024	0.02521	0.02864	0.03227	0.03443	0.03553	0.03614	0.03687	0.03869	0.04011	0.04093	0.04428	0.04602
35.8	0.02292	0.02277	0.0233	0.02416	0.02539	0.02886	0.03252	0.03476	0.03592	0.03667	0.03739	0.03913	0.04049	0.04118	0.0444	0.04602
35.9	0.02296	0.02273	0.02328	0.02417	0.02529	0.02871	0.03238	0.03457	0.0357	0.03638	0.03713	0.03894	0.04027	0.04102	0.04444	0.04615
36	0.02292	0.02288	0.02354	0.02444	0.02564	0.02928	0.03307	0.0351	0.0363	0.03712	0.03783	0.03957	0.0409	0.04159	0.04503	0.04671
36.1	0.0232	0.02309	0.02362	0.02451	0.02582	0.02928	0.03297	0.03526	0.03643	0.03717	0.03788	0.03958	0.04078	0.04147	0.04475	0.04637
36.2	0.02327	0.02308	0.02364	0.02459	0.02583	0.02936	0.03314	0.03541	0.03651	0.03727	0.03799	0.0398	0.04122	0.04196	0.04529	0.04687
36.3	0.02342	0.02325	0.0238	0.02469	0.02597	0.02953	0.03326	0.0355	0.0366	0.03736	0.03803	0.0397	0.04097	0.04166	0.04486	0.0464
36.4	0.02346	0.02332	0.02383	0.02465	0.02591	0.02942	0.03315	0.03547	0.03647	0.037	0.03761	0.0392	0.04037	0.04102	0.04381	0.04536
36.5	0.02341	0.0232	0.02379	0.02473	0.02588	0.02942	0.03321	0.03552	0.03667	0.03731	0.03799	0.03961	0.04084	0.04153	0.04451	0.04593
36.6	0.02347	0.02328	0.02385	0.02477	0.02605	0.02954	0.03325	0.03557	0.03668	0.03747	0.03822	0.0399	0.04117	0.04196	0.0451	0.04673
36.7	0.02375	0.02359	0.02413	0.025	0.02632	0.02982	0.03353	0.03582	0.03702	0.03773	0.03838	0.0401	0.04134	0.04203	0.04538	0.04735
36.8	0.02399	0.02387	0.02454	0.02561	0.02695	0.03071	0.03461	0.03708	0.03844	0.03936	0.04025	0.04223	0.04381	0.04456	0.04839	0.05019
36.9	0.02469	0.02461	0.02533	0.02627	0.02764	0.03145	0.0355	0.038	0.03938	0.04037	0.04117	0.04306	0.04461	0.04535	0.04901	0.05076
37	0.02508	0.025	0.02567	0.02666	0.02801	0.03182	0.03579	0.03821	0.03951	0.04024	0.04099	0.04279	0.04413	0.04468	0.04785	0.04934
37.1	0.02497	0.02472	0.02525	0.02623	0.02755	0.03129	0.0352	0.03764	0.03884	0.03966	0.04041	0.0422	0.04347	0.04414	0.04749	0.04928
37.2	0.02496	0.02483	0.02551	0.02664	0.02784	0.03189	0.0361	0.03844	0.03985	0.0409	0.04163	0.04357	0.04515	0.04597	0.04989	0.05171
37.3	0.02541	0.02528	0.02594	0.02691	0.02836	0.03222	0.03627	0.0388	0.04014	0.04095	0.04176	0.04365	0.04516	0.04594	0.04943	0.05094
37.4	0.02557	0.02534	0.02596	0.02703	0.02844	0.03232	0.03634	0.03878	0.04013	0.04102	0.0418	0.04378	0.04528	0.04602	0.04967	0.05138
37.5	0.02566	0.02548	0.02613	0.02715	0.02854	0.03233	0.03644	0.03903	0.04044	0.04141	0.04231	0.04445	0.04606	0.04697	0.05069	0.05273
37.6	0.02598	0.02584	0.02649	0.02747	0.02886	0.03274	0.03688	0.03947	0.04075	0.0415	0.04229	0.04419	0.04555	0.04636	0.04974	0.0513
37.7	0.02587	0.02567	0.02625	0.02724	0.02867	0.03264	0.0368	0.03936	0.04084	0.04213	0.04287	0.04486	0.04628	0.04691	0.0508	0.05269
37.8	0.02608	0.02586	0.02643	0.0274	0.02881	0.03258	0.03668	0.03919	0.04047	0.04122	0.04198	0.04387	0.04519	0.04605	0.04959	0.05132
37.9	0.02586	0.02566	0.02627	0.02727	0.02872	0.03258	0.03677	0.03929	0.04064	0.04176	0.04263	0.04472	0.04624	0.04698	0.05105	0.05335
38	0.02615	0.0261	0.02683	0.02787	0.0292	0.03328	0.03749	0.03985	0.04131	0.04263	0.04315	0.04553	0.04757	0.04854	0.05327	0.05558
38.1	0.02694	0.02679	0.02746	0.02856	0.02987	0.03383	0.038	0.04049	0.04179	0.04243	0.04307	0.04488	0.04616	0.04679	0.05041	0.05211
38.2	0.02633	0.0261	0.0267	0.02772	0.02909	0.03298	0.03713	0.03969	0.04109	0.04208	0.04315	0.04547	0.04736	0.04818	0.05267	0.05515
38.3	0.02693	0.02707	0.02798	0.0291	0.03029	0.03453	0.03885	0.04119	0.04275	0.0438	0.04471	0.04723	0.04915	0.04981	0.05407	0.05608
38.4	0.0272	0.02711	0.02779	0.02878	0.03016	0.03418	0.03836	0.04073	0.04201	0.04265	0.0433	0.04525	0.04663	0.04725	0.05089	0.05272
38.5	0.02658	0.02644	0.02713	0.02818	0.02961	0.03361	0.03791	0.04055	0.04193	0.04272	0.04359	0.04556	0.04706	0.04792	0.05185	0.05372
38.6	0.02676	0.02662	0.0273	0.02838	0.02992	0.03414	0.03862	0.04083	0.04229	0.04336	0.04402	0.04615	0.04769	0.04847	0.05273	0.05474
38.7	0.02699	0.02683	0.02751	0.02854	0.02999	0.03427	0.03865	0.0411	0.04269	0.04384	0.04449	0.04673	0.0483	0.04895	0.05348	0.05599
38.8	0.02743	0.0274	0.02826	0.02936	0.03079	0.03503	0.03925	0.04153	0.04276	0.04366	0.0444	0.04645	0.04804	0.04873	0.05289	0.05476
38.9	0.02716	0.02702	0.02768	0.02871	0.03018	0.03422	0.03854	0.04119	0.04254	0.04333	0.04421	0.04632	0.04796	0.04871	0.05274	0.05464
39	0.02727	0.02711	0.02776	0.02887	0.03046	0.03455	0.03884	0.04144	0.04293	0.04415	0.04521	0.04758	0.04912	0.04985	0.0543	0.05677
39.1	0.02782	0.02772	0.02858	0.02973	0.03121	0.03544	0.03978	0.04227	0.0436	0.0444	0.04526	0.04742	0.04884	0.04955	0.05382	0.05596
39.2	0.02772	0.02765	0.02839	0.02939	0.0309	0.03514	0.03955	0.04213	0.04363	0.04474	0.04569	0.04794	0.04963	0.05037	0.05471	0.05701
39.3	0.02812	0.02801	0.02874	0.02982	0.03135	0.03557	0.03992	0.04256	0.04393	0.04467	0.04548	0.04758	0.04927	0.05012	0.05401	0.05587
39.4	0.02806	0.02787	0.02863	0.02983	0.03143	0.03567	0.04016	0.04292	0.04451	0.04549	0.04633	0.04851	0.05041	0.05134	0.05567	0.05772
39.5	0.02837	0.02826	0.02902	0.03009	0.03161	0.03579	0.04019	0.04293	0.04443	0.04537	0.04618	0.04829	0.04999	0.05087	0.05499	0.0569
39.6	0.02828	0.02809	0.02875	0.02982	0.03135	0.03546	0.03979	0.0425	0.04391	0.04482	0.04578	0.04794	0.04961	0.05054	0.0547	0.05656
39.7	0.02811	0.02781	0.02844	0.02951	0.03099	0.03499	0.03934	0.04208	0.04398	0.04557	0.04642	0.04842	0.0494	0.05001	0.05436	0.05652
39.8	0.02798	0.02788	0.02865	0.02975	0.03122	0.03546	0.03985	0.04245	0.04386	0.04483	0.04571	0.04789	0.04966	0.05048	0.05476	0.05669
39.9	0.02803	0.02792	0.02867	0.0298	0.03135	0.03558	0.04005	0.04291	0.0445	0.04549	0.04633	0.04856	0.05026	0.05106	0.05546	0.05738
40	0.02833	0.02806	0.02876	0.02994	0.03148	0.03569	0.04014	0.04276	0.04424	0.04525	0.04617	0.04833	0.04996	0.05063	0.05482	0.05669
40.1	0.02814	0.02799	0.02873	0.02974	0.03117	0.03526	0.03963	0.04237	0.04385	0.04482	0.04561	0.04761	0.04912	0.04982	0.05389	0.05574
40.2	0.02789	0.02771	0.02835	0.02945	0.031	0.0351	0.03946	0.04213	0.04357	0.04425	0.04502	0.04714	0.04883	0.0498	0.0543	0.05692
40.3	0.02815	0.02798	0.02879	0.02993	0.03149	0.03574	0.0402	0.04295	0.04443	0.04551	0.04677	0.04914	0.0509	0.05165	0.05624	0.05861
40.4	0.02854	0.02845	0.02931	0.03046	0.03207	0.03644	0.04109	0.04377	0.04532	0.0464	0.04745	0.04974	0.05152	0.0523	0.05695	0.05913
40.5	0.02878	0.02876	0.02961	0.03071	0.03215	0.0366	0.04103	0.04363	0.04511	0.0459	0.04674	0.04881	0.05028	0.05111	0.05546	0.05755
40.6	0.02839	0.02816	0.02876	0.02987	0.03135	0.03533	0.03978	0.04267	0.04402	0.04457	0.04543	0.04758	0.04919	0.05007	0.05421	0.05645
40.7	0.02803	0.0279	0.0287	0.02985	0.03141	0.03568	0.04027	0.04319	0.04476	0.04571	0.04663	0.04871	0.05023	0.05098	0.05529	0.05743
40.8	0.02821	0.02805	0.02875	0.02979	0.03135	0.03563	0.04022	0.04312	0.04462	0.04554	0.04661	0.04889	0.05068	0.05164	0.05612	0.05821
40.9	0.02844	0.02827	0.02904	0.03016	0.03167	0.03597	0.04053	0.04333	0.04485	0.04584	0.0467	0.0489	0.05072	0.0517	0.05651	0.05875
41	0.02851	0.02837	0.02912	0.03013	0.03154	0.03571	0.04025	0.04312	0.04455	0.04527	0.04619	0.04823	0.0497	0.05035	0.0544	0.05613
41.1	0.02789	0.02761	0.02812	0.02909	0.03056	0.03453	0.03884	0.0415	0.04278	0.04349	0.04429	0.04623	0.04769	0.04868	0.05306	0.05553
41.2	0.02738	0.02712	0.02778	0.02882	0.03024	0.03427	0.03856	0.04107	0.0424	0.04327	0.0441	0.04621	0.04779	0.04864	0.05306	0.05529
41.3	0.02732	0.02718	0.02789	0.0289	0.03025	0.03421	0.03858	0.04128	0.04262	0.04332	0.04415	0.04621	0.0477	0.04849	0.05281	0.05514
41.4	0.02737	0.02721	0.02791	0.02887	0.03022	0.03413	0.03834	0.04083	0.04213	0.04287	0.04368	0.04571	0.04732	0.04802	0.05233	0.05451
41.5	0.02719	0.02702	0.02769	0.02867	0.03006	0.03393	0.03815	0.04077	0.04201	0.04264	0.04336	0.04523	0.04673	0.04754	0.05197	0.05421
41.6	0.02701	0.02683	0.02749	0.02854	0.0301	0.03428	0.03863	0.0412	0.04258	0.04355	0.04445	0.04662	0.04857	0.04948	0.05417	0.05614
41.7	0.02754	0.02731	0.0279	0.02886	0.03027	0.03431	0.0387	0.04135	0.0427	0.0435	0.04428	0.04624	0.04787	0.04867	0.0531	0.05499
41.8	0.02743	0.02713	0.02774	0.02878	0.03024	0.03427	0.03853	0.04108	0.04238	0.04312	0.04391	0.0459	0.04732	0.04781	0.05218	0.05433
41.9	0.02722	0.02702	0.02762	0.02857	0.02994	0.03392	0.03812	0.04051	0.04174	0.04253	0.04336	0.04536	0.047	0.04772	0.05201	0.05399
42	0.02703	0.02683	0.02743	0.0284	0.02981	0.03382	0.03806	0.04052	0.04197	0.0428	0.0434	0.04539	0.04701	0.0475	0.05233	0.05469
42.1	0.02709	0.02689	0.02752	0.02844	0.02968	0.03356	0.03774	0.0402	0.04138	0.04201	0.04271	0.04454	0.04595	0.04625	0.05023	0.05183
42.2	0.02675	0.02688	0.02776	0.0294	0.0296	0.03368	0.03787	0.04009	0.04142	0.04233	0.0431	0.04511	0.04652	0.04684	0.05158	0.05367
42.3	0.02699	0.02681	0.02751	0.02846	0.02974	0.03369	0.03782	0.04023	0.04157	0.04231	0.04305	0.04502	0.04672	0.0473	0.05176	0.05362
42.4	0.02697	0.02672	0.02733	0.02826	0.02965	0.03364	0.0378	0.04028	0.04146	0.04215	0.04294	0.04476	0.04607	0.04638	0.05055	0.05242
42.5	0.02673	0.02647	0.02704	0.02789	0.02916	0.03304	0.03713	0.03954	0.04083	0.04156	0.04217	0.04387	0.04521	0.0457	0.05022	0.05224
42.6	0.02654	0.02634	0.02699	0.02795	0.02936	0.03337	0.03749	0.03993	0.04123	0.042	0.04268	0.04472	0.04637	0.04683	0.05139	0.05325
42.7	0.02693	0.02667	0.02724	0.02811	0.02939	0.03328	0.03737	0.03956	0.0408	0.04157	0.04222	0.04407	0.04527	0.04563	0.04998	0.0519
42.8	0.02654	0.02631	0.02691	0.02785	0.02919	0.03319	0.03732	0.0394	0.04045	0.04132	0.04199	0.04453	0.04624	0.04644	0.05128	0.05354
42.9	0.02702	0.02681	0.02731	0.02817	0.02941	0.03318	0.03714	0.03935	0.04044	0.0411	0.04171	0.04342	0.04476	0.04503	0.04937	0.0512
43	0.0266	0.02633	0.02714	0.02853	0.02907	0.03287	0.03683	0.03892	0.03985	0.04029	0.04072	0.04228	0.04353	0.04395	0.04844	0.05035
43.1	0.02637	0.02614	0.02672	0.02766	0.02897	0.03293	0.03695	0.03932	0.0406	0.04139	0.04194	0.0436	0.04492	0.04519	0.0497	0.05166
43.2	0.02682	0.02657	0.02711	0.0279	0.02917	0.03305	0.03706	0.03916	0.04028	0.0409	0.04138	0.04302	0.04447	0.0448	0.04895	0.05073
43.3	0.0267	0.02643	0.02697	0.02788	0.02919	0.03309	0.03705	0.03918	0.04036	0.04108	0.04173	0.04354	0.04517	0.04548	0.0498	0.05145
43.4	0.0268	0.02655	0.02715	0.02807	0.02924	0.03313	0.03721	0.03946	0.04054	0.041	0.04151	0.04326	0.04471	0.0451	0.04963	0.05152
43.5	0.02678	0.0266	0.02719	0.02798	0.02924	0.03302	0.03703	0.03905	0.04017	0.04108	0.04142	0.04322	0.04472	0.04514	0.04987	0.05223
43.6	0.02716	0.02718	0.02794	0.029	0.02989	0.03384	0.03777	0.03985	0.04116	0.04201	0.0427	0.04451	0.04601	0.04625	0.05093	0.05275
43.7	0.02715	0.0269	0.02752	0.02842	0.02963	0.03346	0.03742	0.03957	0.04068	0.0412	0.04167	0.04343	0.0449	0.04537	0.04977	0.05154
43.8	0.0267	0.02654	0.02723	0.02817	0.02946	0.03349	0.03753	0.03969	0.04092	0.04164	0.0422	0.04401	0.04539	0.04542	0.05006	0.05209
43.9	0.02672	0.02655	0.02716	0.02801	0.02922	0.03303	0.03705	0.03919	0.04038	0.04103	0.04149	0.04317	0.04452	0.0449	0.04953	0.05137
44	0.02644	0.02613	0.02676	0.02771	0.02904	0.03303	0.03703	0.03919	0.04059	0.04147	0.04185	0.04354	0.04506	0.04547	0.04998	0.05173
44.1	0.02654	0.0263	0.02692	0.02781	0.02903	0.03278	0.03676	0.03892	0.04004	0.04069	0.04117	0.04278	0.04419	0.04446	0.04879	0.05047
44.2	0.02624	0.026	0.0265	0.02733	0.02853	0.03221	0.0361	0.03808	0.03905	0.03966	0.04008	0.04157	0.04282	0.04293	0.04709	0.04903
44.3	0.02605	0.02587	0.02652	0.02735	0.02845	0.03216	0.03602	0.03807	0.03922	0.03992	0.04023	0.04167	0.04296	0.04309	0.04749	0.04909
44.4	0.02601	0.02572	0.02626	0.02708	0.02828	0.03199	0.03586	0.03798	0.03898	0.03939	0.03972	0.04121	0.0424	0.04241	0.04672	0.04837
44.5	0.0258	0.02555	0.02611	0.02692	0.02797	0.03131	0.03494	0.03701	0.03814	0.03884	0.03934	0.04072	0.04195	0.04207	0.04634	0.04805
44.6	0.02561	0.02525	0.02587	0.02697	0.02781	0.03149	0.03518	0.03694	0.03788	0.03845	0.03881	0.04007	0.04138	0.04157	0.04586	0.04734
44.7	0.0255	0.02522	0.02578	0.0266	0.02781	0.03148	0.03509	0.03701	0.03788	0.03825	0.0386	0.0401	0.0414	0.04176	0.04618	0.04791
44.8	0.02566	0.02545	0.02601	0.02681	0.02799	0.0316	0.03534	0.03739	0.03842	0.03887	0.03913	0.04048	0.04167	0.04181	0.04587	0.04748
44.9	0.02583	0.02558	0.02622	0.02714	0.02837	0.03211	0.03595	0.03807	0.03914	0.03973	0.04009	0.04141	0.0427	0.04305	0.04734	0.0489
45	0.02618	0.02587	0.02636	0.02706	0.02822	0.03183	0.03562	0.03773	0.03868	0.03916	0.03959	0.04084	0.0418	0.04181	0.04589	0.04723
45.1	0.02594	0.02564	0.02612	0.02689	0.02796	0.03134	0.03487	0.03682	0.03768	0.03794	0.03813	0.03933	0.04022	0.04002	0.0437	0.04482
45.2	0.02504	0.02466	0.02502	0.02571	0.02672	0.02987	0.03329	0.03512	0.03577	0.03592	0.03605	0.03709	0.03806	0.03802	0.04116	0.04209
45.3	0.0242	0.02379	0.02407	0.0248	0.02575	0.02872	0.03186	0.03339	0.03399	0.03433	0.03451	0.03545	0.03636	0.03631	0.03948	0.04086
45.4	0.02386	0.02362	0.02421	0.02502	0.02609	0.02951	0.03289	0.03466	0.03557	0.03613	0.03641	0.03755	0.03879	0.03875	0.04251	0.04379
45.5	0.0246	0.02433	0.02488	0.02563	0.02675	0.0302	0.03369	0.03553	0.03646	0.03714	0.03747	0.0386	0.03971	0.03959	0.04321	0.04446
45.6	0.02506	0.02484	0.02546	0.02618	0.02715	0.03044	0.03394	0.0357	0.03655	0.03705	0.03738	0.03862	0.03972	0.03956	0.0432	0.04449
45.7	0.02517	0.02498	0.02562	0.02644	0.02753	0.03109	0.03466	0.03641	0.03722	0.03772	0.03795	0.03914	0.04013	0.0402	0.04389	0.04516
45.8	0.02538	0.02514	0.02573	0.02661	0.0278	0.03141	0.03496	0.03676	0.03775	0.03846	0.03883	0.04012	0.04119	0.04101	0.04471	0.04594
45.9	0.02576	0.02552	0.0261	0.02691	0.02806	0.0318	0.03549	0.03734	0.03834	0.03895	0.03919	0.04051	0.04173	0.04174	0.0459	0.04756
46	0.02616	0.0259	0.02657	0.02739	0.02853	0.03222	0.03599	0.03778	0.03876	0.03943	0.03967	0.04088	0.04208	0.04218	0.0462	0.04732
46.1	0.02615	0.02596	0.02666	0.02744	0.0286	0.03238	0.03617	0.0382	0.03923	0.03977	0.03999	0.04115	0.04218	0.04204	0.04581	0.04702
46.2	0.02628	0.02605	0.02671	0.02759	0.02883	0.03253	0.03621	0.03808	0.03903	0.03958	0.03992	0.0412	0.04232	0.0423	0.04637	0.04763
46.3	0.02636	0.02611	0.02677	0.02779	0.02898	0.03265	0.03631	0.03817	0.03914	0.03988	0.04023	0.04161	0.04286	0.04279	0.04671	0.04799
46.4	0.02654	0.02628	0.02686	0.0277	0.02886	0.03236	0.03607	0.03809	0.03913	0.0398	0.04022	0.04158	0.04289	0.04313	0.04737	0.04889
46.5	0.02678	0.0265	0.02706	0.02787	0.02883	0.0323	0.03606	0.03815	0.03926	0.03992	0.04019	0.04127	0.04234	0.04239	0.0465	0.04785
46.6	0.02643	0.02618	0.02678	0.02758	0.02849	0.03197	0.03576	0.03766	0.03855	0.03923	0.03969	0.04103	0.04211	0.04204	0.04599	0.04739
46.7	0.02635	0.02607	0.02658	0.02739	0.02842	0.03223	0.03613	0.03783	0.03899	0.04023	0.04011	0.04157	0.04265	0.0425	0.04596	0.04722
46.8	0.02675	0.02648	0.02702	0.02789	0.02885	0.03232	0.03602	0.03808	0.03921	0.03998	0.04034	0.04139	0.04231	0.04227	0.04603	0.04734
46.9	0.02671	0.02634	0.0268	0.02763	0.02862	0.03213	0.03593	0.03797	0.03909	0.03986	0.04019	0.04123	0.04229	0.04221	0.04572	0.0464
47	0.02632	0.02605	0.02671	0.02761	0.02874	0.03246	0.03612	0.03821	0.03919	0.0397	0.03973	0.04045	0.04098	0.04076	0.04413	0.04519
47.1	0.02601	0.02577	0.02636	0.02734	0.02845	0.03201	0.03565	0.0375	0.03832	0.03875	0.03897	0.0401	0.04134	0.04167	0.04585	0.04754
47.2	0.02639	0.02611	0.02659	0.02735	0.02837	0.03187	0.0355	0.03735	0.03842	0.03943	0.03992	0.04134	0.04271	0.04296	0.04702	0.04829
47.3	0.02645	0.02611	0.02665	0.02751	0.02864	0.03226	0.03599	0.03802	0.03901	0.03962	0.03993	0.0411	0.04226	0.04218	0.04625	0.04746
47.4	0.02626	0.02596	0.02645	0.02727	0.02829	0.0317	0.03536	0.03731	0.03825	0.03889	0.03914	0.04004	0.04117	0.04139	0.04538	0.04679
47.5	0.02628	0.02601	0.02665	0.02763	0.02864	0.03213	0.0358	0.03774	0.03864	0.03931	0.03968	0.04087	0.042	0.04219	0.04643	0.04819
47.6	0.0266	0.02637	0.02696	0.02783	0.02883	0.03252	0.03636	0.0383	0.03944	0.04022	0.0406	0.0419	0.04301	0.04296	0.047	0.04805
47.7	0.02664	0.02638	0.02688	0.02771	0.02887	0.03252	0.03632	0.03836	0.03941	0.04023	0.04036	0.04138	0.04234	0.04227	0.04627	0.04741
47.8	0.02657	0.02636	0.02701	0.02799	0.02914	0.03274	0.0364	0.03839	0.03922	0.03967	0.03981	0.0409	0.04208	0.04229	0.04658	0.04831
47.9	0.02685	0.02668	0.02734	0.02831	0.02941	0.03308	0.03675	0.03868	0.03959	0.04019	0.04033	0.04155	0.04281	0.04284	0.04691	0.04857
48	0.02684	0.02662	0.02716	0.02801	0.02917	0.03284	0.03659	0.03865	0.03976	0.04059	0.04093	0.04203	0.04305	0.04316	0.04754	0.04925
48.1	0.02713	0.02689	0.02749	0.0284	0.02956	0.03313	0.03693	0.03908	0.04016	0.04089	0.04128	0.04258	0.04371	0.04365	0.04753	0.04864
48.2	0.02704	0.0269	0.02768	0.0287	0.02999	0.03392	0.03771	0.03966	0.04075	0.04149	0.0418	0.04313	0.04454	0.04468	0.04894	0.0503
48.3	0.02752	0.0273	0.02792	0.02879	0.02976	0.03325	0.03712	0.03924	0.0405	0.04151	0.04209	0.04373	0.04518	0.04542	0.04975	0.05122
48.4	0.02783	0.0275	0.02794	0.02877	0.02999	0.03425	0.03858	0.04032	0.0415	0.04241	0.04243	0.04372	0.04441	0.04425	0.04825	0.05014
48.5	0.02828	0.02832	0.02924	0.03066	0.03148	0.03587	0.03992	0.04185	0.04328	0.04428	0.0445	0.04609	0.04706	0.04698	0.05103	0.05232
48.6	0.02891	0.02876	0.02947	0.03058	0.03201	0.03629	0.0403	0.04205	0.04318	0.04421	0.04469	0.04655	0.04827	0.04864	0.05336	0.05526
48.7	0.02959	0.02946	0.03025	0.03107	0.0322	0.03637	0.04058	0.04268	0.0439	0.04462	0.04482	0.04635	0.04776	0.04813	0.05265	0.05437
48.8	0.02969	0.02947	0.03021	0.03112	0.03243	0.03661	0.04081	0.04303	0.04443	0.04539	0.04534	0.04632	0.04695	0.04695	0.05148	0.05336
48.9	0.02945	0.02924	0.02991	0.03079	0.03208	0.03616	0.04024	0.04229	0.0438	0.04507	0.04532	0.04696	0.04808	0.04837	0.05261	0.05403
49	0.02974	0.02954	0.0304	0.03151	0.03295	0.03714	0.04117	0.04327	0.04455	0.04573	0.04638	0.04831	0.04933	0.04933	0.05385	0.05553
49.1	0.03035	0.03024	0.03117	0.03222	0.03357	0.0381	0.04243	0.04439	0.04574	0.04662	0.04685	0.04842	0.04953	0.04954	0.05415	0.05632
49.2	0.03067	0.03074	0.03171	0.03263	0.03402	0.03859	0.04308	0.04498	0.04651	0.04752	0.04757	0.0489	0.04995	0.04986	0.05486	0.05704
49.3	0.03084	0.03073	0.0318	0.03306	0.03432	0.03893	0.0432	0.045	0.04646	0.04829	0.04922	0.05082	0.05128	0.05081	0.05586	0.05763
49.4	0.03099	0.03085	0.03194	0.03346	0.03497	0.03999	0.04408	0.04554	0.04682	0.04801	0.04859	0.0507	0.052	0.05165	0.05637	0.0581
49.5	0.03125	0.03134	0.03246	0.0335	0.03472	0.03933	0.04392	0.04578	0.04759	0.04916	0.04935	0.0511	0.05244	0.05255	0.05785	0.05972
49.6	0.03169	0.03158	0.03267	0.03402	0.03543	0.04016	0.04465	0.0463	0.04785	0.04931	0.04972	0.05185	0.0533	0.05309	0.05815	0.05977
49.7	0.0318	0.03174	0.03271	0.0338	0.03538	0.04012	0.04462	0.04649	0.04824	0.04966	0.0501	0.05204	0.05345	0.0535	0.05915	0.06174
49.8	0.03231	0.03229	0.03331	0.03558	0.03647	0.04117	0.0461	0.04733	0.04924	0.05139	0.05164	0.05396	0.05497	0.05439	0.0601	0.06251
49.9	0.03273	0.03264	0.0336	0.03484	0.03648	0.04158	0.04612	0.0474	0.04865	0.04962	0.04992	0.05197	0.0534	0.05344	0.05881	0.06101
50	0.03247	0.03234	0.03331	0.0346	0.03641	0.04155	0.04592	0.04744	0.04904	0.05029	0.05052	0.05247	0.0539	0.05389	0.05898	0.06066
50.1	0.03244	0.03239	0.03349	0.03495	0.03671	0.04171	0.04618	0.04788	0.04934	0.05038	0.05056	0.05233	0.05379	0.05397	0.05928	0.06143
50.2	0.03292	0.03278	0.03374	0.03498	0.03676	0.04188	0.04639	0.04793	0.04945	0.05085	0.05114	0.05278	0.05399	0.05416	0.05943	0.06162
50.3	0.0331	0.03304	0.03411	0.03535	0.03698	0.04195	0.0465	0.04828	0.04995	0.05142	0.0517	0.0536	0.05477	0.05451	0.05989	0.06215
50.4	0.03356	0.0338	0.03483	0.03619	0.03736	0.04271	0.04722	0.04871	0.05025	0.05172	0.05239	0.05451	0.05559	0.05546	0.06083	0.06284
50.5	0.03362	0.03356	0.03462	0.03577	0.0374	0.04243	0.04694	0.04862	0.05027	0.05197	0.05234	0.05402	0.05497	0.055	0.06021	0.06244
50.6	0.03359	0.03342	0.03437	0.03565	0.0374	0.04229	0.04664	0.04817	0.04948	0.05068	0.05105	0.05297	0.05434	0.05416	0.05921	0.06134
50.7	0.03327	0.03317	0.0342	0.03538	0.03694	0.04175	0.04617	0.04793	0.04973	0.05131	0.05146	0.05329	0.05447	0.05429	0.05922	0.06116
50.8	0.03347	0.03355	0.03471	0.03604	0.03757	0.04273	0.04705	0.04834	0.04991	0.05122	0.05127	0.053	0.05382	0.05349	0.05826	0.05994
50.9	0.03307	0.03308	0.03423	0.03584	0.03758	0.0427	0.04724	0.04885	0.05066	0.0522	0.05255	0.05452	0.05555	0.05545	0.06084	0.06268
51	0.03379	0.03359	0.03453	0.0357	0.03731	0.04226	0.04673	0.04833	0.0497	0.05092	0.05123	0.05327	0.05461	0.05442	0.05916	0.06108
51.1	0.03355	0.03344	0.03438	0.03554	0.0371	0.04195	0.04634	0.04787	0.04955	0.05084	0.0507	0.0521	0.05281	0.05246	0.05718	0.0593
51.2	0.03342	0.03352	0.03468	0.0361	0.0376	0.0426	0.04679	0.04832	0.04994	0.05128	0.0517	0.05407	0.05564	0.0555	0.06068	0.06278
51.3	0.03414	0.03408	0.03514	0.03647	0.03769	0.04226	0.04654	0.04829	0.04986	0.05158	0.0518	0.05373	0.05474	0.05435	0.05914	0.06088
51.4	0.03368	0.03364	0.03462	0.03603	0.03756	0.0429	0.04752	0.04913	0.05058	0.0517	0.05195	0.05366	0.05513	0.05508	0.0602	0.06228
51.5	0.03418	0.0341	0.03511	0.03662	0.03799	0.04291	0.04736	0.04885	0.0504	0.05147	0.05155	0.05311	0.05418	0.05397	0.05894	0.0611
51.6	0.034	0.03394	0.03505	0.03651	0.03804	0.04322	0.04762	0.04903	0.0507	0.05206	0.05206	0.05355	0.0548	0.05493	0.06015	0.06221
51.7	0.03419	0.0342	0.03532	0.0366	0.03805	0.04281	0.04739	0.04912	0.05074	0.05196	0.05189	0.05346	0.05461	0.05433	0.05886	0.06064
51.8	0.03415	0.03417	0.03539	0.03706	0.03845	0.04335	0.04764	0.04913	0.05051	0.05146	0.0515	0.05321	0.05459	0.05464	0.0598	0.06216
51.9	0.0344	0.03433	0.0354	0.03695	0.03836	0.04345	0.04784	0.04899	0.05056	0.05231	0.05257	0.05452	0.05578	0.05534	0.06004	0.06164
52	0.03446	0.03443	0.03549	0.03665	0.03827	0.04345	0.04783	0.04939	0.05093	0.05237	0.05266	0.05445	0.05536	0.05498	0.05989	0.06181
52.1	0.03463	0.03448	0.0356	0.03711	0.03879	0.04389	0.04802	0.04956	0.05071	0.05158	0.05181	0.0533	0.05448	0.05437	0.05927	0.0613
52.2	0.03447	0.0343	0.03537	0.03682	0.03834	0.04321	0.04761	0.04919	0.05039	0.05165	0.05218	0.05406	0.05512	0.05481	0.0596	0.06137
52.3	0.03476	0.0348	0.03589	0.03757	0.03846	0.04318	0.04752	0.04909	0.05075	0.05246	0.05287	0.05473	0.05592	0.05571	0.06044	0.06227
52.4	0.03523	0.03527	0.03645	0.03842	0.03916	0.0439	0.04871	0.05002	0.05099	0.05257	0.05273	0.05474	0.05589	0.05528	0.05956	0.06131
52.5	0.03507	0.0352	0.03651	0.03865	0.03921	0.04395	0.04848	0.05025	0.05175	0.05327	0.05364	0.0554	0.05652	0.05608	0.06101	0.06289
52.6	0.03555	0.03589	0.03725	0.03906	0.03983	0.04492	0.04947	0.05108	0.05263	0.054	0.05441	0.05616	0.05737	0.05717	0.06225	0.06422
52.7	0.03599	0.03627	0.03757	0.03946	0.04058	0.04576	0.05038	0.0521	0.05395	0.0555	0.05576	0.0577	0.05882	0.05863	0.06401	0.06618
52.8	0.03638	0.03646	0.03781	0.03934	0.04079	0.04585	0.05058	0.05244	0.05418	0.05595	0.05623	0.05799	0.05895	0.05837	0.06338	0.06519
52.9	0.03622	0.03638	0.03769	0.03897	0.04043	0.04549	0.05021	0.05194	0.05388	0.05578	0.05593	0.05849	0.05969	0.05945	0.06468	0.06685
53	0.03678	0.03683	0.03797	0.03955	0.04087	0.04632	0.05097	0.0527	0.05436	0.0558	0.05604	0.058	0.05922	0.05906	0.06444	0.06677
53.1	0.03657	0.03662	0.03792	0.03966	0.04084	0.04593	0.05056	0.05246	0.0541	0.05544	0.05571	0.05769	0.05889	0.05847	0.06339	0.06502
53.2	0.03622	0.03612	0.03718	0.03873	0.04046	0.04596	0.05062	0.05209	0.05379	0.05525	0.0553	0.05702	0.05808	0.05789	0.06317	0.0655
53.3	0.03629	0.03634	0.03743	0.03894	0.04038	0.04525	0.04985	0.05191	0.05326	0.05433	0.05473	0.05627	0.05771	0.05766	0.06272	0.06436
53.4	0.03625	0.03632	0.03744	0.0396	0.04031	0.04542	0.0499	0.05165	0.05299	0.05405	0.05461	0.05659	0.05783	0.05749	0.06234	0.06476
53.5	0.03629	0.03641	0.03749	0.03959	0.03978	0.04427	0.04882	0.05086	0.05215	0.05349	0.05383	0.05546	0.05659	0.0564	0.06134	0.06316
53.6	0.0356	0.03557	0.03657	0.03833	0.03957	0.04373	0.04811	0.05026	0.05147	0.05257	0.05317	0.05496	0.05609	0.05581	0.06069	0.06262
53.7	0.03566	0.03565	0.03674	0.03899	0.03934	0.04354	0.04786	0.04995	0.05126	0.05242	0.05283	0.05494	0.0562	0.05598	0.06097	0.06309
53.8	0.03566	0.03556	0.03646	0.03799	0.03895	0.04351	0.04808	0.05034	0.05152	0.05225	0.05238	0.0539	0.05531	0.05546	0.06033	0.06221
53.9	0.03541	0.0354	0.0365	0.03808	0.03946	0.0445	0.04896	0.05081	0.05212	0.05303	0.0532	0.05484	0.05604	0.05609	0.06091	0.06265
54	0.03547	0.03543	0.03648	0.03816	0.03951	0.04439	0.04894	0.05094	0.05223	0.05335	0.05386	0.05547	0.05651	0.05608	0.06068	0.06176
54.1	0.03546	0.03528	0.03624	0.0385	0.03896	0.04363	0.04829	0.05053	0.05169	0.05263	0.05289	0.05425	0.05565	0.05569	0.06058	0.06242
54.2	0.03559	0.03553	0.03643	0.0382	0.03936	0.04422	0.04876	0.05067	0.0521	0.0533	0.05362	0.05499	0.05612	0.05596	0.06061	0.06239
54.3	0.03569	0.03556	0.03646	0.03795	0.03916	0.04394	0.0486	0.05078	0.05248	0.05366	0.05376	0.05529	0.05637	0.05611	0.0607	0.06216
54.4	0.03545	0.03524	0.03625	0.03781	0.03923	0.04409	0.0486	0.05057	0.05203	0.05341	0.05374	0.05526	0.05627	0.05613	0.06105	0.06266
54.5	0.03558	0.03541	0.03635	0.03886	0.0392	0.04347	0.04792	0.05022	0.05151	0.05274	0.05321	0.05483	0.05607	0.05605	0.06072	0.06213
54.6	0.03559	0.03531	0.03619	0.03832	0.03898	0.04332	0.04775	0.05002	0.05098	0.05168	0.05198	0.05345	0.05484	0.055	0.05945	0.06132
54.7	0.03494	0.03468	0.03484	0.03487	0.0352	0.03789	0.04108	0.04199	0.04164	0.04096	0.04024	0.03997	0.03911	0.03816	0.03737	0.03595
54.8	0.02936	0.02853	0.0284	0.02905	0.02987	0.03245	0.03496	0.036	0.03584	0.03525	0.03466	0.03452	0.03378	0.03298	0.03203	0.03048
54.9	0.02635	0.02556	0.02538	0.02595	0.0267	0.02897	0.0312	0.03212	0.03198	0.03149	0.03103	0.0308	0.03013	0.02941	0.02842	0.027
55	0.02414	0.02331	0.02306	0.02356	0.02412	0.02602	0.02795	0.0286	0.02819	0.02754	0.02693	0.02651	0.02568	0.0249	0.024	0.02276
55.1	0.02128	0.02048	0.02021	0.02054	0.02104	0.02272	0.02437	0.0249	0.02451	0.02384	0.02307	0.02257	0.02184	0.02102	0.02012	0.01888
55.2	0.0185	0.01776	0.01737	0.01749	0.01772	0.01902	0.02037	0.02074	0.02029	0.01963	0.0189	0.01835	0.01761	0.01679	0.01585	0.01472
55.3	0.01544	0.01461	0.01412	0.01407	0.01408	0.01494	0.01591	0.0161	0.01566	0.01507	0.0144	0.01387	0.0132	0.0125	0.01176	0.01086
55.4	0.01227	0.0116	0.01118	0.01109	0.01106	0.01181	0.01261	0.01277	0.0124	0.01197	0.01143	0.01086	0.01021	0.00961	0.00897	0.0083
55.5	0.01015	0.00962	0.00931	0.00928	0.00931	0.00998	0.01065	0.0108	0.01043	0.01003	0.00952	0.00908	0.00858	0.0081	0.00763	0.00712
55.6	0.009	0.00853	0.00825	0.00821	0.00825	0.00887	0.00956	0.0098	0.00955	0.00922	0.00887	0.00853	0.00806	0.0076	0.00711	0.00659
55.7	0.00833	0.00784	0.00755	0.0075	0.00749	0.00803	0.00859	0.00875	0.00845	0.00809	0.00769	0.00734	0.00694	0.00654	0.00611	0.00563
55.8	0.00749	0.00708	0.00681	0.00673	0.00675	0.00727	0.0078	0.00796	0.00771	0.00743	0.00707	0.00673	0.00637	0.00597	0.00555	0.00508
55.9	0.007	0.00658	0.00631	0.00628	0.00631	0.0068	0.0073	0.00752	0.00732	0.00706	0.00677	0.00647	0.00612	0.00576	0.00538	0.00497
56	0.00679	0.00637	0.00614	0.00614	0.00617	0.00664	0.00713	0.00738	0.00717	0.00691	0.00661	0.00634	0.00601	0.00567	0.00531	0.00489
56.1	0.00662	0.00625	0.00606	0.006	0.00601	0.0065	0.00704	0.00724	0.00706	0.00682	0.00655	0.00626	0.00592	0.00561	0.00524	0.00481
56.2	0.00652	0.00615	0.00591	0.00588	0.00589	0.0064	0.0069	0.00714	0.00696	0.00674	0.00643	0.00618	0.00588	0.00553	0.00517	0.00477
56.3	0.00644	0.00603	0.00581	0.0058	0.00581	0.00628	0.00684	0.00706	0.00686	0.00664	0.00637	0.0061	0.00578	0.00547	0.00511	0.0047
56.4	0.00629	0.00592	0.00571	0.00568	0.00568	0.00615	0.00667	0.0069	0.00671	0.00649	0.0062	0.00594	0.00565	0.00533	0.00497	0.00456
56.5	0.00615	0.00581	0.00561	0.00555	0.00554	0.00602	0.00652	0.00672	0.00656	0.00632	0.00604	0.0058	0.0055	0.00519	0.00483	0.00445
56.6	0.00606	0.00566	0.00546	0.00544	0.00544	0.00589	0.00638	0.0066	0.00641	0.00619	0.00592	0.00569	0.00539	0.00509	0.00475	0.00437
56.7	0.00591	0.00556	0.00538	0.00535	0.00534	0.00578	0.00626	0.00649	0.00629	0.00607	0.00584	0.00558	0.00529	0.00499	0.00466	0.00427
56.8	0.00581	0.00548	0.00529	0.00524	0.00523	0.00569	0.00616	0.00636	0.00621	0.00598	0.00573	0.00548	0.00519	0.0049	0.00455	0.00418
56.9	0.00576	0.00539	0.00518	0.00516	0.00516	0.00559	0.00606	0.00627	0.00609	0.00587	0.00562	0.0054	0.00511	0.00481	0.00448	0.00413
57	0.00569	0.00533	0.00514	0.00509	0.00511	0.00551	0.00599	0.00619	0.00602	0.00579	0.00558	0.00533	0.00505	0.00476	0.00443	0.00407
57.1	0.00562	0.00527	0.0051	0.00504	0.00505	0.00549	0.00593	0.00613	0.00596	0.00576	0.0055	0.00526	0.00499	0.00471	0.00437	0.00402
57.2	0.0056	0.00523	0.00504	0.005	0.00502	0.00543	0.00586	0.00607	0.00591	0.00569	0.00545	0.00521	0.00494	0.00466	0.00433	0.00399
57.3	0.00554	0.00516	0.005	0.00495	0.00494	0.00536	0.00583	0.00601	0.00585	0.00562	0.00537	0.00515	0.00488	0.00459	0.00426	0.00391
57.4	0.00546	0.00513	0.00495	0.0049	0.00492	0.00533	0.00578	0.00596	0.00579	0.00557	0.00533	0.00509	0.00482	0.00455	0.00422	0.00388
57.5	0.00542	0.00509	0.00488	0.00485	0.00488	0.00526	0.00569	0.00591	0.00574	0.00551	0.00528	0.00505	0.00477	0.00448	0.00418	0.00383
57.6	0.00537	0.00502	0.00484	0.0048	0.00482	0.00521	0.00563	0.00583	0.00567	0.00544	0.00519	0.00498	0.00471	0.00443	0.00411	0.00378
57.7	0.00528	0.00497	0.0048	0.00473	0.00476	0.00513	0.00556	0.00574	0.00559	0.00538	0.00514	0.00491	0.00465	0.00437	0.00406	0.0037
57.8	0.00523	0.00489	0.00472	0.00468	0.00467	0.00505	0.00547	0.00566	0.0055	0.00529	0.00506	0.00484	0.00458	0.0043	0.004	0.00367
57.9	0.00516	0.00484	0.00467	0.00461	0.00462	0.005	0.00542	0.00559	0.00543	0.00521	0.005	0.00477	0.00451	0.00424	0.00393	0.0036
58	0.0051	0.00477	0.00458	0.00453	0.00455	0.00492	0.00531	0.00551	0.00536	0.00515	0.00492	0.00471	0.00446	0.00418	0.00388	0.00355
58.1	0.00503	0.0047	0.00452	0.00449	0.00448	0.00484	0.00526	0.00543	0.00526	0.00506	0.00484	0.00464	0.00437	0.00411	0.00382	0.0035
58.2	0.00495	0.00464	0.00448	0.00442	0.00441	0.00478	0.0052	0.00535	0.00519	0.00499	0.00476	0.00456	0.00431	0.00404	0.00375	0.00342
58.3	0.00489	0.00458	0.00439	0.00434	0.00435	0.00471	0.00511	0.00527	0.00513	0.00493	0.00471	0.00449	0.00424	0.00399	0.00369	0.00337
58.4	0.00483	0.00451	0.00433	0.00428	0.00428	0.00463	0.00503	0.00521	0.00505	0.00485	0.00464	0.00443	0.00418	0.00393	0.00364	0.00333
58.5	0.00475	0.00445	0.0043	0.00424	0.00422	0.00457	0.00496	0.00513	0.00499	0.0048	0.00458	0.00437	0.00413	0.00388	0.00359	0.00327
58.6	0.00469	0.00441	0.00422	0.00417	0.00418	0.00453	0.00489	0.00507	0.00493	0.00473	0.00452	0.00432	0.00408	0.00383	0.00353	0.00325
58.7	0.00466	0.00434	0.00418	0.00415	0.00413	0.00446	0.00486	0.00503	0.00487	0.00468	0.00446	0.00427	0.00403	0.00378	0.0035	0.00321
58.8	0.00459	0.00432	0.00416	0.00409	0.00407	0.00441	0.00481	0.00496	0.00482	0.00465	0.00443	0.00421	0.00398	0.00375	0.00346	0.00315
58.9	0.00458	0.00429	0.0041	0.00403	0.00404	0.00439	0.00475	0.00491	0.00477	0.00459	0.00438	0.00418	0.00395	0.00369	0.00342	0.00312
59	0.00456	0.00422	0.00404	0.00403	0.00401	0.00433	0.00469	0.00488	0.00472	0.00453	0.00433	0.00415	0.00389	0.00364	0.00339	0.0031
59.1	0.00447	0.00418	0.00405	0.00395	0.00395	0.0043	0.00467	0.00481	0.00466	0.00449	0.00429	0.00408	0.00384	0.00361	0.00334	0.00304
59.2	0.00444	0.00416	0.00396	0.0039	0.00392	0.00425	0.00459	0.00475	0.00462	0.00445	0.00422	0.00402	0.00379	0.00356	0.0033	0.00301
59.3	0.00441	0.0041	0.00391	0.00389	0.00388	0.00418	0.00454	0.00471	0.00456	0.00437	0.00418	0.00399	0.00375	0.00351	0.00326	0.00298
59.4	0.00429	0.00404	0.00391	0.00386	0.00382	0.00414	0.00448	0.00465	0.0045	0.00433	0.00413	0.00393	0.00369	0.00348	0.00321	0.00291
59.5	0.00428	0.00402	0.00382	0.00378	0.00377	0.00409	0.00444	0.00458	0.00445	0.00428	0.00406	0.00388	0.00366	0.00343	0.00316	0.00288
59.6	0.00426	0.00395	0.00377	0.00374	0.00375	0.00403	0.00436	0.00454	0.00439	0.0042	0.00402	0.00383	0.00359	0.00336	0.00312	0.00285
59.7	0.00415	0.0039	0.00375	0.00372	0.00368	0.00398	0.00434	0.00447	0.00432	0.00416	0.00396	0.00376	0.00355	0.00334	0.00307	0.00277
59.8	0.00412	0.00387	0.00369	0.00363	0.00365	0.00394	0.00426	0.0044	0.00428	0.00411	0.0039	0.00371	0.0035	0.00328	0.00302	0.00274
59.9	0.00411	0.00381	0.00362	0.00361	0.00359	0.00386	0.00422	0.00437	0.00422	0.00403	0.00385	0.00369	0.00344	0.00322	0.00299	0.00273
60	0.00403	0.00376	0.00363	0.00358	0.00352	0.00383	0.00417	0.0043	0.00416	0.004	0.00381	0.00362	0.00341	0.0032	0.00295	0.00268
60.1	0.00399	0.00376	0.00357	0.00351	0.0035	0.00381	0.00411	0.00424	0.00413	0.00396	0.00375	0.00358	0.00336	0.00315	0.00291	0.00263
60.2	0.00398	0.00369	0.00348	0.00348	0.00346	0.00373	0.00406	0.00421	0.00407	0.00388	0.00371	0.00354	0.00331	0.00309	0.00287	0.00261
60.3	0.00387	0.00363	0.00348	0.00344	0.0034	0.00369	0.00402	0.00415	0.00401	0.00384	0.00366	0.00347	0.00325	0.00306	0.00282	0.00255
60.4	0.00384	0.00361	0.00344	0.00339	0.00337	0.00366	0.00394	0.00409	0.00396	0.00381	0.0036	0.00343	0.00323	0.00303	0.00279	0.00251
60.5	0.00382	0.00356	0.00337	0.00337	0.00332	0.0036	0.0039	0.00405	0.00393	0.00375	0.00356	0.00339	0.00319	0.00295	0.00273	0.00249
60.6	0.00377	0.00351	0.00337	0.00332	0.00329	0.00354	0.00384	0.00399	0.00384	0.00371	0.00353	0.00333	0.00313	0.00292	0.0027	0.00244
60.7	0.00371	0.00348	0.00331	0.00325	0.00324	0.00352	0.00381	0.00392	0.00381	0.00365	0.00347	0.0033	0.00311	0.0029	0.00266	0.00242
60.8	0.00371	0.00342	0.00327	0.00322	0.00318	0.00347	0.00375	0.0039	0.00377	0.00361	0.00342	0.00326	0.00305	0.00284	0.00262	0.00239
60.9	0.00365	0.00338	0.00324	0.00319	0.00316	0.00342	0.00371	0.00385	0.00372	0.00355	0.00339	0.00321	0.003	0.00281	0.0026	0.00235
61	0.00359	0.00336	0.0032	0.00315	0.00313	0.00339	0.00368	0.0038	0.00368	0.00351	0.00336	0.00317	0.00296	0.00279	0.00255	0.00231
61.1	0.00359	0.00333	0.00317	0.00311	0.00311	0.00335	0.00362	0.00375	0.00361	0.00347	0.00329	0.00312	0.00292	0.00274	0.00251	0.00228
61.2	0.00355	0.00328	0.0031	0.00307	0.00305	0.00329	0.00357	0.00369	0.00357	0.00342	0.00323	0.00308	0.00287	0.00268	0.00247	0.00224
61.3	0.00345	0.00324	0.00312	0.00304	0.00299	0.00324	0.00352	0.00364	0.00351	0.00336	0.00319	0.00304	0.00284	0.00266	0.00244	0.0022
61.4	0.00342	0.00317	0.00302	0.00297	0.00296	0.00322	0.00348	0.00359	0.00348	0.00332	0.00314	0.00297	0.0028	0.00261	0.0024	0.00217
61.5	0.00341	0.00315	0.00298	0.00294	0.00291	0.00315	0.00342	0.00356	0.00343	0.00326	0.00311	0.00294	0.00275	0.00255	0.00236	0.00215
61.6	0.00335	0.00309	0.00298	0.00292	0.00288	0.00311	0.00337	0.00349	0.00337	0.00323	0.00308	0.00291	0.00271	0.00254	0.00233	0.00207
61.7	0.00328	0.00307	0.00294	0.00287	0.00285	0.00308	0.00334	0.00345	0.00332	0.00319	0.00302	0.00286	0.00269	0.00251	0.00229	0.00207
61.8	0.00327	0.00303	0.00288	0.00284	0.00281	0.00305	0.0033	0.00342	0.00329	0.00314	0.00298	0.00283	0.00265	0.00246	0.00226	0.00207
61.9	0.00324	0.00297	0.00284	0.0028	0.00279	0.00299	0.00328	0.00337	0.00325	0.0031	0.00295	0.00279	0.00259	0.00241	0.00223	0.00201
62	0.00315	0.00295	0.00283	0.00275	0.00273	0.00296	0.00323	0.0033	0.0032	0.00306	0.00289	0.00274	0.00257	0.00239	0.00219	0.00195
62.1	0.00315	0.00293	0.00278	0.00272	0.0027	0.00291	0.00316	0.00327	0.00318	0.00301	0.00284	0.00271	0.00253	0.00235	0.00215	0.00194
62.2	0.00309	0.00287	0.00276	0.00272	0.00268	0.00287	0.00314	0.00324	0.00311	0.00296	0.00282	0.00268	0.00251	0.00233	0.00214	0.00193
62.3	0.00305	0.00284	0.00273	0.00266	0.00262	0.00286	0.00311	0.00319	0.00307	0.00294	0.00277	0.00263	0.00247	0.0023	0.0021	0.00188
62.4	0.00307	0.00283	0.00268	0.00261	0.00261	0.00281	0.00305	0.00315	0.00306	0.00291	0.00275	0.0026	0.00242	0.00225	0.00207	0.00186
62.5	0.00302	0.00278	0.00266	0.0026	0.00256	0.00277	0.00302	0.0031	0.003	0.00286	0.00272	0.00256	0.00239	0.0022	0.00203	0.00181
62.6	0.00292	0.00274	0.00263	0.00254	0.00254	0.00272	0.00299	0.00304	0.00295	0.00281	0.00267	0.00251	0.00236	0.00218	0.00199	0.00178
62.7	0.00291	0.0027	0.00257	0.00254	0.00253	0.00271	0.00294	0.00303	0.00292	0.00279	0.00264	0.00249	0.00235	0.00217	0.00197	0.00179
62.8	0.00291	0.00269	0.00257	0.00251	0.0025	0.00268	0.0029	0.003	0.00289	0.00274	0.00262	0.00246	0.0023	0.00213	0.00196	0.00177
62.9	0.00284	0.00264	0.00254	0.00247	0.00245	0.00263	0.00284	0.00295	0.00285	0.00272	0.00258	0.00242	0.00227	0.00211	0.00192	0.0017
63	0.00282	0.00265	0.0025	0.00242	0.0024	0.0026	0.00281	0.00291	0.00281	0.00269	0.00253	0.00239	0.00224	0.00206	0.00189	0.00169
63.1	0.0028	0.00257	0.00247	0.00243	0.00241	0.00256	0.00278	0.00288	0.00277	0.00264	0.0025	0.00237	0.0022	0.00203	0.00187	0.00167
63.2	0.00275	0.00255	0.00244	0.00236	0.00235	0.00255	0.00273	0.00284	0.00273	0.00261	0.00247	0.00232	0.00217	0.00202	0.00184	0.00164
63.3	0.00269	0.00252	0.00243	0.00236	0.00234	0.0025	0.00272	0.00282	0.00272	0.00258	0.00244	0.0023	0.00216	0.00199	0.00181	0.00164
63.4	0.00274	0.00251	0.00237	0.00233	0.00233	0.00248	0.0027	0.00278	0.00267	0.00255	0.00241	0.00227	0.00212	0.00196	0.00179	0.0016
63.5	0.00266	0.00248	0.00239	0.00229	0.00227	0.00245	0.00267	0.00274	0.00263	0.00251	0.00237	0.00224	0.00209	0.00193	0.00176	0.00159
63.6	0.00261	0.00245	0.00235	0.00228	0.00226	0.00243	0.00264	0.00271	0.00261	0.00249	0.00236	0.00221	0.00207	0.00192	0.00175	0.00156
63.7	0.00263	0.00242	0.00229	0.00225	0.00222	0.00241	0.00258	0.00269	0.00258	0.00246	0.00232	0.00218	0.00204	0.00189	0.00173	0.00155
63.8	0.00261	0.0024	0.00229	0.00223	0.00223	0.00238	0.00259	0.00266	0.00255	0.00242	0.00231	0.00217	0.00202	0.00187	0.00171	0.00153
63.9	0.00257	0.00238	0.00227	0.00221	0.00221	0.00235	0.00254	0.00263	0.00253	0.00241	0.00227	0.00213	0.002	0.00185	0.00169	0.0015
64	0.00255	0.00236	0.00224	0.00218	0.00216	0.00233	0.00253	0.00261	0.0025	0.00238	0.00225	0.00211	0.00197	0.00182	0.00167	0.0015
64.1	0.00252	0.00232	0.00222	0.00217	0.00216	0.00229	0.0025	0.00258	0.00249	0.00235	0.00223	0.0021	0.00195	0.00179	0.00164	0.00147
64.2	0.00249	0.00231	0.00222	0.00214	0.00213	0.00229	0.00247	0.00255	0.00245	0.00233	0.00221	0.00206	0.00192	0.00179	0.00162	0.00144
64.3	0.00248	0.00231	0.00218	0.00211	0.0021	0.00225	0.00246	0.00252	0.00242	0.0023	0.00217	0.00205	0.00192	0.00176	0.0016	0.00144
64.4	0.00246	0.00226	0.00217	0.0021	0.00206	0.00222	0.00241	0.0025	0.0024	0.00227	0.00214	0.00202	0.00187	0.00173	0.00158	0.00142
64.5	0.00241	0.00223	0.00213	0.00208	0.00204	0.0022	0.00238	0.00246	0.00235	0.00225	0.00213	0.00199	0.00185	0.00172	0.00156	0.00139
64.6	0.0024	0.00221	0.0021	0.00203	0.00204	0.0022	0.00236	0.00242	0.00234	0.00222	0.00209	0.00196	0.00183	0.0017	0.00153	0.00138
64.7	0.0024	0.00218	0.00208	0.00203	0.00202	0.00215	0.00232	0.00242	0.00231	0.00219	0.00208	0.00195	0.00181	0.00165	0.00153	0.00137
64.8	0.00233	0.00215	0.00207	0.00202	0.00199	0.00213	0.00232	0.00237	0.00228	0.00217	0.00205	0.00191	0.00178	0.00165	0.00151	0.00133
64.9	0.00231	0.00214	0.00205	0.00196	0.00197	0.00211	0.00229	0.00234	0.00224	0.00215	0.00201	0.00189	0.00177	0.00164	0.00147	0.00132
65	0.00231	0.00212	0.002	0.00198	0.00197	0.00208	0.00226	0.00232	0.00224	0.0021	0.00199	0.00188	0.00174	0.00159	0.00147	0.00133
65.1	0.00226	0.00208	0.00202	0.00195	0.00192	0.00205	0.00227	0.0023	0.00221	0.00209	0.00197	0.00185	0.00173	0.00159	0.00145	0.00128
65.2	0.00223	0.00209	0.00199	0.00192	0.00191	0.00206	0.00221	0.00226	0.0022	0.00207	0.00195	0.00182	0.0017	0.00158	0.00142	0.00127
65.3	0.00226	0.00207	0.00194	0.0019	0.0019	0.00202	0.00218	0.00226	0.00217	0.00204	0.00194	0.00182	0.00168	0.00154	0.0014	0.00128
65.4	0.0022	0.00202	0.00195	0.0019	0.00186	0.00199	0.00215	0.00224	0.00211	0.00202	0.00191	0.00178	0.00165	0.00152	0.00139	0.00123
65.5	0.00215	0.00204	0.00192	0.00184	0.00183	0.00198	0.00214	0.00218	0.00212	0.002	0.00187	0.00175	0.00164	0.00151	0.00136	0.0012
65.6	0.00218	0.00199	0.00189	0.00185	0.00182	0.00195	0.0021	0.00218	0.00209	0.00197	0.00184	0.00175	0.00162	0.00147	0.00135	0.00123
65.7	0.00215	0.00196	0.00188	0.00184	0.00178	0.00192	0.00209	0.00215	0.00208	0.00196	0.00184	0.00172	0.0016	0.00146	0.00135	0.00118
65.8	0.00209	0.00197	0.00187	0.0018	0.00179	0.00192	0.00207	0.00212	0.00204	0.00195	0.00182	0.00169	0.00158	0.00146	0.00134	0.00116
65.9	0.00214	0.00195	0.00181	0.00178	0.00178	0.0019	0.00203	0.00211	0.00203	0.00191	0.00179	0.00169	0.00156	0.00142	0.00131	0.00118
66	0.00208	0.00192	0.00183	0.00179	0.00173	0.00186	0.00204	0.0021	0.00201	0.00189	0.00177	0.00166	0.00153	0.00142	0.00129	0.00114
66.1	0.00204	0.00191	0.00181	0.00174	0.00171	0.00186	0.002	0.00205	0.00198	0.00188	0.00177	0.00163	0.00152	0.00141	0.00127	0.00112
66.2	0.00207	0.0019	0.00175	0.00174	0.00172	0.00184	0.00198	0.00203	0.00196	0.00185	0.00175	0.00164	0.0015	0.00137	0.00126	0.00113
66.3	0.00202	0.00185	0.00177	0.00173	0.00169	0.00181	0.00196	0.00203	0.00193	0.00183	0.00172	0.00162	0.00149	0.00137	0.00124	0.0011
66.4	0.00197	0.00187	0.00179	0.0017	0.00168	0.00182	0.00194	0.002	0.00191	0.00183	0.00169	0.00158	0.00147	0.00137	0.00122	0.00107
66.5	0.00201	0.00184	0.00172	0.00169	0.00167	0.0018	0.00191	0.00198	0.0019	0.0018	0.00169	0.00158	0.00146	0.00132	0.00122	0.00109
66.6	0.00199	0.00181	0.00173	0.00169	0.00165	0.00175	0.00192	0.00197	0.00187	0.00178	0.00169	0.00157	0.00144	0.00132	0.0012	0.00106
66.7	0.00191	0.0018	0.00172	0.00164	0.00165	0.00176	0.00191	0.00193	0.00185	0.00177	0.00166	0.00153	0.00144	0.00132	0.00118	0.00104
66.8	0.00196	0.00179	0.00168	0.00163	0.00164	0.00173	0.00187	0.00192	0.00183	0.00174	0.00164	0.00152	0.00141	0.00129	0.00117	0.00106
66.9	0.00195	0.00176	0.00167	0.00163	0.0016	0.00171	0.00186	0.00191	0.00181	0.00172	0.00163	0.00151	0.00139	0.00128	0.00118	0.00103
67	0.00188	0.00176	0.0017	0.00161	0.00157	0.00171	0.00185	0.00189	0.0018	0.00172	0.00161	0.00149	0.00138	0.00128	0.00115	0.001
67.1	0.00191	0.00175	0.00163	0.00159	0.00159	0.00169	0.0018	0.00187	0.00178	0.00168	0.00159	0.00148	0.00137	0.00124	0.00113	0.00101
67.2	0.00188	0.00171	0.00163	0.0016	0.00153	0.00166	0.00179	0.00185	0.00176	0.00165	0.00158	0.00146	0.00135	0.00122	0.00113	0.000991706
67.3	0.00182	0.0017	0.00163	0.00158	0.00152	0.00165	0.00177	0.00182	0.00175	0.00166	0.00154	0.00144	0.00134	0.00123	0.0011	0.000957438
67.4	0.00185	0.0017	0.00159	0.00154	0.00153	0.00164	0.00177	0.0018	0.00172	0.00162	0.00152	0.00143	0.00132	0.0012	0.00109	0.000979611
67.5	0.00184	0.00165	0.00158	0.00155	0.00151	0.0016	0.00175	0.00179	0.00171	0.0016	0.00153	0.00142	0.00131	0.00119	0.00109	0.000959453
67.6	0.00178	0.00166	0.00159	0.0015	0.0015	0.0016	0.00172	0.00175	0.00169	0.0016	0.0015	0.00139	0.00129	0.00119	0.00107	0.000933249
67.7	0.0018	0.00164	0.00155	0.0015	0.00151	0.00158	0.00169	0.00175	0.00169	0.00158	0.00149	0.00139	0.00128	0.00117	0.00105	0.000931233
67.8	0.00178	0.00162	0.00153	0.00149	0.00149	0.00155	0.00167	0.00175	0.00165	0.00155	0.00148	0.00137	0.00125	0.00115	0.00103	0.000919138
67.9	0.00173	0.00161	0.00154	0.00147	0.00145	0.00156	0.00167	0.00171	0.00164	0.00155	0.00146	0.00134	0.00124	0.00114	0.00103	0.000898981
68	0.00173	0.0016	0.00152	0.00145	0.00145	0.00154	0.00165	0.00168	0.00162	0.00152	0.00144	0.00133	0.00124	0.00112	0.00101	0.000892934
68.1	0.00174	0.00156	0.00149	0.00145	0.00143	0.00151	0.00164	0.00168	0.0016	0.0015	0.00142	0.00133	0.00122	0.00111	0.00099877	0.000894949
68.2	0.0017	0.00155	0.00149	0.00143	0.0014	0.0015	0.00164	0.00166	0.00158	0.00149	0.00141	0.0013	0.0012	0.0011	0.000984554	0.000854634
68.3	0.00167	0.00154	0.00147	0.0014	0.00139	0.00149	0.00159	0.00163	0.00157	0.00147	0.00139	0.00128	0.00119	0.00108	0.00097643	0.000854634
68.4	0.00168	0.00153	0.00144	0.00139	0.00136	0.00146	0.00159	0.00162	0.00155	0.00144	0.00138	0.00126	0.00118	0.00106	0.000964245	0.000854634
68.5	0.00163	0.0015	0.00145	0.00138	0.00135	0.00145	0.00159	0.0016	0.00152	0.00143	0.00136	0.00125	0.00116	0.00106	0.00095409	0.00084254
68.6	0.00163	0.0015	0.00143	0.00137	0.00135	0.00145	0.00155	0.00158	0.0015	0.00144	0.00134	0.00124	0.00115	0.00104	0.000933781	0.000822382
68.7	0.00164	0.00149	0.00139	0.00135	0.00135	0.00142	0.00152	0.00158	0.0015	0.0014	0.00132	0.00124	0.00113	0.00102	0.000923627	0.000828429
68.8	0.00161	0.00147	0.00141	0.00135	0.00132	0.00141	0.00151	0.00156	0.00147	0.00139	0.00131	0.00122	0.0011	0.00101	0.000915503	0.00080424
68.9	0.00156	0.00148	0.0014	0.00132	0.0013	0.00141	0.00152	0.00153	0.00146	0.00139	0.00129	0.00119	0.00111	0.00102	0.00090738	0.000788114
69	0.0016	0.00146	0.00136	0.00131	0.00131	0.00138	0.0015	0.00152	0.00145	0.00137	0.00128	0.00119	0.00109	0.000977798	0.000895194	0.000796177
69.1	0.00157	0.00141	0.00135	0.0013	0.00128	0.00136	0.00148	0.00151	0.00144	0.00134	0.00127	0.00118	0.00107	0.000975741	0.000876916	0.000769973
69.2	0.00152	0.00142	0.00137	0.00129	0.00127	0.00136	0.00143	0.00148	0.00141	0.00134	0.00125	0.00114	0.00107	0.000983969	0.000864731	0.000741752
69.3	0.00155	0.00141	0.00132	0.00126	0.00126	0.00133	0.00145	0.00147	0.0014	0.00132	0.00123	0.00114	0.00105	0.000920202	0.000846453	0.000741752
69.4	0.00149	0.00136	0.00129	0.00126	0.00123	0.00129	0.00143	0.00145	0.00138	0.00128	0.00121	0.00112	0.00102	0.000938715	0.000856607	0.000735705
69.5	0.00145	0.00136	0.00132	0.00124	0.00123	0.00131	0.00142	0.00143	0.00137	0.00129	0.00119	0.00109	0.00102	0.000936658	0.000836298	0.000691358
69.6	0.00148	0.00137	0.00128	0.00123	0.00125	0.00131	0.00139	0.00141	0.00134	0.00126	0.0012	0.00109	0.00102	0.000918145	0.000830206	0.000747799
69.7	0.00149	0.00132	0.00124	0.00122	0.00119	0.00127	0.00139	0.00142	0.00134	0.00125	0.00117	0.00108	0.000983043	0.000893461	0.000813958	0.000729658
69.8	0.00146	0.00134	0.00128	0.0012	0.00117	0.00126	0.00135	0.00139	0.00131	0.00124	0.00117	0.00106	0.000976718	0.000895518	0.000805835	0.000681279
69.9	0.00143	0.00134	0.00128	0.0012	0.00119	0.00126	0.00135	0.00137	0.00131	0.00123	0.00114	0.00107	0.000976718	0.000889347	0.000791619	0.000685311
70	0.00146	0.00131	0.00121	0.00121	0.00117	0.00124	0.00134	0.00137	0.00128	0.0012	0.00112	0.00105	0.000959852	0.00086672	0.000789588	0.000711516
70.1	0.00138	0.00127	0.00123	0.00118	0.00113	0.00123	0.00132	0.00134	0.00126	0.00119	0.00112	0.00101	0.000949311	0.000870834	0.000777402	0.000679264
70.2	0.00141	0.00131	0.00121	0.00114	0.00114	0.00123	0.00132	0.00133	0.00126	0.0012	0.00111	0.00102	0.000947203	0.000854378	0.000765217	0.000663138
70.3	0.00145	0.0013	0.00119	0.00117	0.00115	0.00119	0.00128	0.00133	0.00126	0.00118	0.0011	0.00104	0.000928229	0.000821465	0.000757093	0.000673216
70.4	0.00136	0.00125	0.0012	0.00117	0.0011	0.00118	0.00129	0.00132	0.00125	0.00117	0.00109	0.00101	0.000909256	0.000848207	0.000761155	0.000647012
70.5	0.00135	0.00127	0.00119	0.00113	0.00109	0.00121	0.00127	0.00129	0.00123	0.00116	0.00108	0.000985071	0.000909256	0.000833807	0.000738815	0.000647012
70.6	0.00138	0.00126	0.00113	0.00111	0.00112	0.00117	0.00127	0.0013	0.00123	0.00113	0.00105	0.000985071	0.000900823	0.000796781	0.000738815	0.000663138
70.7	0.00136	0.00123	0.00115	0.00114	0.00106	0.00115	0.00124	0.00129	0.0012	0.00112	0.00105	0.000963251	0.000875525	0.000798838	0.000722568	0.000636933
70.8	0.00131	0.00124	0.00119	0.00112	0.00107	0.00114	0.00124	0.00126	0.0012	0.00113	0.00104	0.000956705	0.000877633	0.000802952	0.000716475	0.000610728
70.9	0.00135	0.00123	0.00111	0.00109	0.00108	0.00116	0.00124	0.00125	0.0012	0.00111	0.00102	0.000958887	0.0008692	0.000796781	0.000716475	0.000661122
71	0.00135	0.0012	0.00113	0.00112	0.00106	0.00112	0.00121	0.00125	0.00116	0.00108	0.00102	0.000947978	0.000860767	0.000755641	0.000706321	0.00062887
71.1	0.00127	0.00117	0.00111	0.00108	0.00104	0.00114	0.00119	0.00121	0.00117	0.00109	0.00102	0.000906521	0.000837577	0.00079061	0.000688043	0.000584523
71.2	0.00129	0.00121	0.00109	0.00104	0.00103	0.00112	0.0012	0.00121	0.00118	0.00109	0.000998971	0.00092834	0.000837577	0.000757698	0.000677888	0.00061476
71.3	0.00133	0.00119	0.00109	0.00108	0.00107	0.00109	0.00116	0.0012	0.00114	0.00107	0.000978419	0.000921794	0.000820712	0.000741242	0.000667734	0.000594602
71.4	0.00125	0.00115	0.00111	0.00106	0.00103	0.00111	0.00116	0.00119	0.00111	0.00106	0.000982986	0.000902157	0.00082282	0.000761812	0.000669765	0.000584523
71.5	0.00124	0.00116	0.00108	0.00102	0.00103	0.0011	0.00114	0.00118	0.00112	0.00105	0.000955582	0.000882519	0.000827036	0.00074947	0.000663672	0.000574444
71.6	0.00131	0.00116	0.00104	0.00103	0.00101	0.00108	0.00115	0.00119	0.00111	0.00103	0.000948731	0.000886883	0.000793305	0.000710387	0.000663672	0.000600649
71.7	0.00122	0.00113	0.00108	0.00104	0.000988375	0.00105	0.00113	0.00117	0.0011	0.00102	0.000955582	0.000878155	0.000791197	0.000722729	0.000653518	0.000566381
71.8	0.00123	0.00114	0.00106	0.000994997	0.000993637	0.00107	0.00112	0.00114	0.00109	0.00103	0.000930462	0.000847608	0.000803846	0.000733014	0.000641332	0.000540177
71.9	0.00124	0.00114	0.00102	0.00101	0.000993637	0.00104	0.00112	0.00115	0.00107	0.000997004	0.000921328	0.000873792	0.00078698	0.000683646	0.00063727	0.000592586
72	0.00121	0.00108	0.00102	0.00103	0.000959439	0.00103	0.00113	0.00113	0.00106	0.000992191	0.000928179	0.000843244	0.00076379	0.000706273	0.00063727	0.000544208
72.1	0.00118	0.00111	0.00105	0.000975638	0.000943655	0.00104	0.00109	0.00111	0.00104	0.000992191	0.000903058	0.000827971	0.00076379	0.000702159	0.0006129	0.000538161
72.2	0.00123	0.00109	0.000990644	0.000983935	0.000962069	0.00101	0.00106	0.0011	0.00104	0.000975342	0.00089164	0.000843244	0.000757466	0.00066719	0.000606807	0.000558318
72.3	0.0012	0.00107	0.000996828	0.000978404	0.000930502	0.000994084	0.00109	0.0011	0.00103	0.000965715	0.000907626	0.000832335	0.000744817	0.000681589	0.0006129	0.000536145
72.4	0.00114	0.00108	0.00102	0.000947982	0.000927872	0.001	0.00109	0.00108	0.00102	0.000968122	0.000884789	0.000803969	0.000734276	0.000683646	0.000594622	0.000513972
72.5	0.00118	0.00107	0.000956636	0.000942451	0.000956808	0.000999662	0.00106	0.00107	0.00101	0.000941646	0.000859669	0.000808333	0.000746925	0.000658962	0.00059056	0.000542192
72.6	0.00117	0.00104	0.000981369	0.00096181	0.000917349	0.000966197	0.00104	0.00107	0.001	0.000934425	0.000875655	0.000810515	0.000725843	0.000648677	0.000596652	0.000524051
72.7	0.0011	0.00105	0.000978278	0.00093692	0.000917349	0.000968985	0.00103	0.00105	0.00101	0.000944053	0.000855102	0.000786514	0.000727951	0.000665133	0.000584467	0.000491799
72.8	0.00115	0.00105	0.000953544	0.000925857	0.00091998	0.00095783	0.00101	0.00103	0.000983021	0.000929611	0.000839117	0.000784332	0.00071741	0.000632221	0.000572282	0.000513972
72.9	0.00114	0.00102	0.000938085	0.000928623	0.000898935	0.000932731	0.00102	0.00105	0.000978142	0.000903136	0.000834549	0.000786514	0.000698436	0.000634278	0.00056822	0.000501877
73	0.0011	0.00102	0.000969002	0.000914795	0.000896304	0.000949464	0.000975575	0.00102	0.000973263	0.000917577	0.0008414	0.000762513	0.000692112	0.000642506	0.000560096	0.000483736
73.1	0.0011	0.00102	0.00092881	0.000903732	0.00087789	0.000943886	0.000980948	0.00101	0.000958626	0.000893508	0.000836833	0.000766876	0.000698436	0.000628107	0.000554004	0.000499862
73.2	0.0011	0.000990413	0.000922627	0.000920326	0.00087789	0.000924365	0.000980948	0.00101	0.000951307	0.000881474	0.000818564	0.000753785	0.000675246	0.000611651	0.000551973	0.000489783
73.3	0.00107	0.001	0.000934994	0.00089267	0.000851584	0.000915999	0.000983634	0.000996419	0.00093667	0.000881474	0.00081628	0.000736329	0.000683679	0.000623993	0.000543849	0.000465594
73.4	0.00108	0.001	0.000916443	0.000873311	0.000862107	0.00091321	0.000975575	0.000993977	0.00093667	0.000871846	0.000798011	0.000740693	0.000666813	0.000599309	0.000537756	0.000479704
73.5	0.00108	0.000965574	0.000907168	0.000876076	0.000846323	0.000893689	0.000951398	0.000989093	0.000917154	0.000854998	0.000800295	0.000731965	0.000666813	0.000603423	0.000527602	0.000475672
73.6	0.00104	0.00095138	0.00091026	0.000856717	0.000838431	0.000899266	0.000951398	0.00096223	0.000907395	0.000859812	0.000786593	0.00071451	0.000656272	0.000599309	0.000517447	0.000455515
73.7	0.00106	0.000972671	0.000879343	0.000851186	0.000820017	0.0008909	0.000919162	0.000950019	0.000902516	0.000842963	0.000777458	0.000716692	0.000654164	0.000586967	0.000517447	0.000465594
73.8	0.00107	0.000937186	0.00089171	0.000870545	0.000825278	0.000871379	0.000927221	0.000952461	0.000895198	0.00083815	0.000782026	0.000705782	0.000639407	0.000591081	0.000519478	0.000461562
73.9	0.00104	0.000954928	0.000897893	0.00084842	0.000830539	0.000876956	0.000932593	0.000930482	0.000883	0.00083815	0.000759189	0.000699236	0.00063519	0.000576682	0.000503231	0.000431326
74	0.00103	0.000937186	0.000860792	0.000829061	0.000820017	0.000860224	0.000913789	0.000930482	0.000875681	0.00080686	0.000754622	0.00069269	0.000620433	0.000549941	0.000499169	0.000451483
74.1	0.00101	0.000919444	0.000860792	0.000826295	0.000793711	0.00084628	0.000889612	0.000920714	0.000861044	0.000804453	0.000745488	0.000673053	0.000607784	0.000560226	0.000495108	0.000427294
74.2	0.000995135	0.000922992	0.000857701	0.00080417	0.000814756	0.000840702	0.000881553	0.000901177	0.000868363	0.000809267	0.000734069	0.000664325	0.000614108	0.000554055	0.000476829	0.000419231
74.3	0.00103	0.000912347	0.000842242	0.000809701	0.000806864	0.000821181	0.000865435	0.000901177	0.000848846	0.000777977	0.000734069	0.000673053	0.000599351	0.000539656	0.000480891	0.000441405
74.4	0.000990759	0.000883959	0.000836059	0.000817998	0.00079108	0.000807237	0.000865435	0.000886525	0.000826891	0.000773163	0.000718084	0.000664325	0.000599351	0.000539656	0.000484953	0.000417216
74.5	0.000964501	0.000898153	0.000842242	0.000787577	0.000780558	0.000812815	0.000873494	0.000871872	0.000819572	0.000773163	0.000706666	0.000640324	0.000584594	0.000541713	0.000474799	0.000405121
74.6	0.000995135	0.000869765	0.00080205	0.000782045	0.000777927	0.000804448	0.000843944	0.000859662	0.000809814	0.000756315	0.000686113	0.000642506	0.000584594	0.000510858	0.000458551	0.000419231
74.7	0.000964501	0.00085912	0.000817509	0.000793108	0.00074373	0.000782138	0.000841258	0.000862104	0.000795176	0.000746688	0.000708949	0.00063596	0.000557187	0.000514972	0.000458551	0.000399074
74.8	0.000938243	0.000866217	0.000811325	0.000757155	0.000733207	0.000796082	0.000814394	0.000842567	0.000795176	0.000749095	0.000672411	0.000614141	0.000569836	0.0005232	0.000442304	0.000384964
74.9	0.000960125	0.000855571	0.0007835	0.000751624	0.00074636	0.000784927	0.000814394	0.000835241	0.000795176	0.000720212	0.000672411	0.00062505	0.000555079	0.000484116	0.000428088	0.000405121
75	0.000960125	0.000830732	0.000786591	0.000768217	0.000733207	0.000762617	0.000833199	0.000835241	0.000773221	0.000725026	0.00066556	0.000611959	0.000544538	0.000496459	0.000440273	0.000376901
75.1	0.000890104	0.000837829	0.00080205	0.000740561	0.000704271	0.000784927	0.000803649	0.000805936	0.000763462	0.000715398	0.000658709	0.000585775	0.000536105	0.000498516	0.000434181	0.000360774
75.2	0.000946996	0.000848474	0.000746399	0.000740561	0.000735838	0.000754251	0.000806335	0.000805936	0.000758583	0.00069855	0.000622171	0.000594503	0.000533997	0.000471774	0.000417933	0.000384964
75.3	0.000920738	0.000805893	0.000749491	0.000743327	0.000699009	0.000737518	0.000814394	0.000801052	0.000746386	0.000688922	0.000638157	0.000596685	0.000529781	0.00046766	0.000428088	0.000364806
75.4	0.000872599	0.000823635	0.000780408	0.000718436	0.000683226	0.000754251	0.000790217	0.000781515	0.000743946	0.000691329	0.000635873	0.000563956	0.000523456	0.000482059	0.000403717	0.000338601
75.5	0.000911985	0.000816538	0.000734032	0.000707374	0.000693748	0.000729152	0.00076604	0.000781515	0.000739067	0.000684109	0.000608469	0.000570502	0.00051924	0.00044709	0.000399655	0.000368838
75.6	0.000885728	0.000777505	0.000724757	0.000723968	0.000688487	0.000709631	0.00076604	0.000783957	0.000729309	0.000672074	0.000626738	0.000563956	0.000502374	0.000445033	0.000401686	0.000358759
75.7	0.000850717	0.000798796	0.000755674	0.000704608	0.00065955	0.000715208	0.000760667	0.000759536	0.000707353	0.000672074	0.000606186	0.000537773	0.000491833	0.000350411	0.000395594	0.000328522
75.8	0.000898856	0.000805893	0.000706207	0.000682483	0.000680595	0.000720786	0.000728431	0.000757094	0.000707353	0.000669667	0.000585633	0.000539954	0.000491833	0.000432691	0.000383408	0.000356743
75.9	0.000881351	0.000781053	0.00069384	0.00069078	0.00065955	0.000690109	0.000728431	0.00075221	0.000700034	0.000640784	0.0005902	0.000544318	0.000485509	0.000430634	0.000383408	0.000340617
76	0.000824459	0.000763311	0.000724757	0.000682483	0.000638506	0.000687321	0.00076604	0.000737557	0.000682958	0.000643191	0.000578782	0.000524681	0.0004834	0.000442976	0.00038747	0.000320459
76.1	0.000837588	0.000763311	0.000706207	0.000663124	0.000667442	0.000698476	0.000717686	0.000727789	0.000675639	0.000640784	0.00056508	0.000522499	0.000472859	0.000428577	0.000367161	0.00033457
76.2	0.000863846	0.000749117	0.000672198	0.000674187	0.000651659	0.000673377	0.000714999	0.000730231	0.000673199	0.000616716	0.000574215	0.000533409	0.000466535	0.000412121	0.000377315	0.000340617
76.3	0.000785073	0.000745569	0.000706207	0.000676952	0.000622722	0.000670588	0.000709627	0.000720463	0.000675639	0.000619122	0.000567364	0.000522499	0.000468643	0.000416235	0.000369192	0.000306349
76.4	0.000793825	0.000770408	0.000700023	0.000643765	0.000638506	0.000673377	0.000696195	0.00070581	0.000665881	0.000616716	0.000553662	0.000502861	0.000455994	0.000412121	0.000352945	0.000300302
76.5	0.000837588	0.000738472	0.000662923	0.000652062	0.000617461	0.000648278	0.000698881	0.000700926	0.000663441	0.000595054	0.000537677	0.000513771	0.000447561	0.000387437	0.000350914	0.000330538
76.6	0.000780696	0.000720729	0.000666015	0.000663124	0.000601677	0.000645489	0.000704254	0.000703368	0.000646364	0.000611902	0.000544528	0.00050068	0.000443345	0.000410064	0.00036513	0.000306349
76.7	0.000785073	0.000745569	0.000669106	0.000629937	0.000601677	0.000651067	0.000704254	0.000681389	0.000653683	0.000611902	0.000523975	0.000485406	0.000445453	0.000412121	0.000346852	0.000292239
76.8	0.000841965	0.000738472	0.000644373	0.000643765	0.0006122	0.000639912	0.000658586	0.000681389	0.000631727	0.000580612	0.000510273	0.00048977	0.000432804	0.000366867	0.00034279	0.000316428
76.9	0.000771944	0.000692342	0.000641281	0.000640999	0.000601677	0.000614813	0.000682763	0.000681389	0.000612211	0.000566171	0.000521691	0.00047886	0.000418046	0.000383323	0.00034279	0.000288207
77	0.000758815	0.000717181	0.000662923	0.000605046	0.0006122	0.000637123	0.000661273	0.000661852	0.000624409	0.000587833	0.000523975	0.000454859	0.000426479	0.000393608	0.000326543	0.000272081
77.1	0.000802578	0.000713632	0.000613456	0.000618874	0.00057011	0.000623179	0.000669332	0.000652084	0.000612211	0.000566171	0.000507989	0.000470132	0.000424371	0.000356582	0.000322481	0.000306349
77.2	0.000763191	0.000678148	0.000638189	0.000638234	0.000575371	0.000592503	0.000645155	0.000666736	0.000597574	0.000556543	0.000510273	0.000474496	0.00039064	0.000362753	0.000328574	0.00028216
77.3	0.000715052	0.00069589	0.000647464	0.00059675	0.000580632	0.000631545	0.000642468	0.000637431	0.000595134	0.000578205	0.000503422	0.000443949	0.000409614	0.000383323	0.000316389	0.000255955
77.4	0.00077632	0.000681696	0.000601089	0.000599515	0.000588524	0.000614813	0.000610232	0.000644758	0.000600013	0.000546916	0.00048972	0.000461405	0.000407505	0.000352468	0.000314358	0.000294255
77.5	0.000750062	0.000663954	0.000638189	0.000629937	0.000554326	0.000581348	0.000642468	0.000644758	0.000595134	0.000537288	0.000501138	0.000461405	0.000394856	0.000360696	0.000328574	0.000284176
77.6	0.000715052	0.000674599	0.000641281	0.000571859	0.000535912	0.000609235	0.000645155	0.000632547	0.000590255	0.000551729	0.000480586	0.000430857	0.000394856	0.000381266	0.000322481	0.00025394
77.7	0.000758815	0.000688793	0.000613456	0.000593984	0.000585893	0.00062039	0.000612918	0.000642316	0.000590255	0.00055895	0.000476018	0.000450495	0.000409614	0.000352468	0.000302172	0.000302318
77.8	0.00077632	0.000667502	0.000613456	0.000616109	0.000564849	0.000589714	0.000599487	0.000632547	0.000582936	0.000532474	0.000487437	0.000452677	0.000384315	0.000342183	0.000310296	0.000286192
77.9	0.000715052	0.00064976	0.000625822	0.000582921	0.00057011	0.000595292	0.00062635	0.000617895	0.000575618	0.000534881	0.000480586	0.000424312	0.000392748	0.000377152	0.000310296	0.000272081
78	0.00074131	0.000653308	0.000601089	0.000546969	0.00052539	0.000586925	0.000607546	0.000610568	0.000573178	0.000530067	0.000466884	0.000430857	0.000377991	0.000327784	0.000292018	0.000264018
78.1	0.000763191	0.00064976	0.000579447	0.000574625	0.000520128	0.000559038	0.000588741	0.000605684	0.000556101	0.000515626	0.000482869	0.000433039	0.000375882	0.000317499	0.000289987	0.000251924
78.2	0.000684418	0.000635566	0.000622731	0.000563562	0.000549065	0.000564615	0.0005968	0.000593474	0.000546343	0.000513219	0.000466884	0.000426494	0.000384315	0.000346297	0.000289987	0.000241845
78.3	0.000688794	0.000628469	0.000570172	0.000555265	0.000530651	0.000572981	0.000594114	0.000591032	0.000568299	0.000508405	0.000450898	0.000406856	0.000377991	0.000340126	0.000292018	0.000266034
78.4	0.000723804	0.000624921	0.000576355	0.000560797	0.000551696	0.000564615	0.000586055	0.000610568	0.000573178	0.000508405	0.0004646	0.00042213	0.000365341	0.000317499	0.00029608	0.000280144
78.5	0.000715052	0.000635566	0.000597997	0.0005525	0.000533281	0.000545094	0.000588741	0.00058859	0.000553662	0.000518033	0.000462317	0.000413402	0.000373774	0.000325727	0.000289987	0.000237813
78.6	0.000684418	0.000639115	0.000594905	0.000549734	0.000538543	0.000556249	0.000588741	0.000573937	0.000541464	0.000508405	0.000469168	0.000413402	0.000371666	0.000331898	0.000287956	0.000223703
78.7	0.000662536	0.000621372	0.00058563	0.000555265	0.000520128	0.000547883	0.000586055	0.000573937	0.000536585	0.000479523	0.000448615	0.000413402	0.000363233	0.000317499	0.000283894	0.000247892
78.8	0.00069317	0.000607178	0.00056708	0.000535906	0.000512237	0.000545094	0.000569937	0.000581263	0.000531706	0.000486743	0.000453182	0.000393764	0.000359017	0.000327784	0.000275771	0.000249908
78.9	0.000671289	0.000607178	0.000588722	0.000535906	0.000514867	0.000533939	0.000556505	0.000576379	0.000529267	0.000493964	0.000460033	0.0003894	0.000346368	0.000315442	0.000275771	0.000231766
79	0.000688794	0.000628469	0.00056708	0.000530375	0.00052802	0.000542305	0.000561878	0.000556842	0.000524387	0.000484337	0.000441764	0.000398128	0.000363233	0.000319556	0.000269678	0.000233782
79.1	0.000680041	0.00060363	0.000570172	0.000535906	0.000512237	0.000522784	0.000561878	0.000561727	0.000521948	0.000467488	0.000430346	0.000406856	0.000363233	0.0003031	0.000269678	0.000233782
79.2	0.000636278	0.000592984	0.000579447	0.000524844	0.000517498	0.000536728	0.000535014	0.000549516	0.000517069	0.000462674	0.00043948	0.000376309	0.000340043	0.000317499	0.000263585	0.000199514
79.3	0.000627526	0.000589436	0.000529979	0.00048336	0.0004833	0.000533939	0.000543073	0.000537306	0.000521948	0.000462674	0.000418928	0.000382855	0.000337935	0.000298986	0.000265616	0.000239829
79.4	0.000671289	0.000571694	0.000551621	0.000535906	0.000496453	0.000517206	0.000553819	0.000551958	0.000521948	0.000457861	0.000425778	0.000398128	0.000352692	0.0003031	0.000257493	0.000247892
79.5	0.000680041	0.000582339	0.000573263	0.000524844	0.000499084	0.000519995	0.000540387	0.000537306	0.000502432	0.000472302	0.000428062	0.000374127	0.000325286	0.000292815	0.000257493	0.000183388
79.6	0.000601268	0.000575242	0.000551621	0.000499953	0.0004833	0.000517206	0.000526955	0.000522653	0.000504871	0.000467488	0.000412077	0.000374127	0.000350584	0.000296929	0.000279832	0.000209593
79.7	0.000662536	0.000575242	0.000508337	0.000499953	0.000504345	0.000506051	0.000532328	0.000529979	0.000497552	0.000445826	0.000418928	0.000371945	0.000346368	0.000290758	0.000257493	0.000239829
79.8	0.000614397	0.000564597	0.000539254	0.000497188	0.000464886	0.000480952	0.00054576	0.000532421	0.000487794	0.000445826	0.000428062	0.000365399	0.000323178	0.000284587	0.000255462	0.000217656
79.9	0.000636278	0.000578791	0.000526888	0.000472297	0.000491192	0.000514418	0.000513524	0.000510443	0.000487794	0.000465081	0.000412077	0.000350126	0.000323178	0.000290758	0.000245307	0.000193467
80	0.000666912	0.000571694	0.000523796	0.000494422	0.000464886	0.000478164	0.000513524	0.000515327	0.000482915	0.000433792	0.000405226	0.000380673	0.000335827	0.000259903	0.0002514	0.000233782
80.1	0.000636278	0.000539757	0.000526888	0.000499953	0.000464886	0.000467009	0.000505465	0.000517769	0.000470718	0.000438606	0.000405226	0.000356671	0.000325286	0.000292815	0.000245307	0.00018742
80.2	0.00057501	0.000553951	0.000529979	0.000472297	0.000459625	0.000503263	0.000508151	0.000505558	0.000478036	0.000443419	0.000400658	0.00034358	0.000327394	0.000286644	0.000247338	0.000207577
80.3	0.000645031	0.000553951	0.000486695	0.000477828	0.000462255	0.000480952	0.000518896	0.000510443	0.000480476	0.000431385	0.000382389	0.000361035	0.000316853	0.000266074	0.000237184	0.000225719
80.4	0.000623149	0.000546854	0.000520704	0.000480594	0.000472778	0.000467009	0.000513524	0.000510443	0.000465838	0.000424164	0.000396091	0.000354489	0.000299987	0.000278416	0.000247338	0.00020153
80.5	0.000579386	0.000543306	0.000523796	0.000472297	0.000459625	0.000480952	0.000505465	0.00048358	0.000463399	0.000433792	0.000402942	0.000339216	0.000318961	0.000276359	0.000227029	0.000175325
80.6	0.000614397	0.000543306	0.000483604	0.000469531	0.000462255	0.000483741	0.000502778	0.000498232	0.000478036	0.00041935	0.000396091	0.00034358	0.000310528	0.000257846	0.000233122	0.000213624
80.7	0.000583763	0.000514918	0.000514521	0.00048336	0.000459625	0.000450276	0.000508151	0.000498232	0.00045852	0.00041213	0.000377822	0.000345762	0.000287338	0.000278416	0.000235153	0.000193467
80.8	0.000561881	0.000536209	0.000520704	0.000450172	0.000446472	0.00046422	0.000497406	0.000481138	0.000465838	0.000426571	0.000386957	0.00032176	0.000310528	0.000286644	0.000245307	0.000179357
80.9	0.000610021	0.000532661	0.00047742	0.000447407	0.000464886	0.000472586	0.000481287	0.00048358	0.00045852	0.000409723	0.000366404	0.00033267	0.000304204	0.000247561	0.000227029	0.000207577
81	0.000601268	0.000518467	0.000495971	0.000469531	0.000451733	0.000447487	0.000473228	0.000481138	0.000446322	0.000404909	0.000382389	0.000337034	0.000297879	0.000255789	0.000241245	0.000197498
81.1	0.000548752	0.000522015	0.000502154	0.000436344	0.000422796	0.000455854	0.000497406	0.000466485	0.000439003	0.000416944	0.000380106	0.000323942	0.000293663	0.000272245	0.000231091	0.000169278
81.2	0.000583763	0.000529112	0.00047742	0.000444641	0.000464886	0.000453065	0.000470542	0.000468927	0.000441443	0.000404909	0.000366404	0.000339216	0.000297879	0.000247561	0.000216875	0.000199514
81.3	0.000592515	0.000482982	0.000471237	0.000466766	0.00044121	0.000422388	0.000475915	0.000481138	0.000439003	0.000397688	0.000352702	0.00033267	0.000281014	0.000247561	0.000220936	0.000197498
81.4	0.000557505	0.000514918	0.000495971	0.000447407	0.000412274	0.000458642	0.000492033	0.000461601	0.000436564	0.000402502	0.000350418	0.000308669	0.000287338	0.00026196	0.000216875	0.000159199
81.5	0.00057501	0.000536209	0.000471237	0.00041975	0.000435949	0.000455854	0.000443679	0.00044939	0.000431685	0.000390468	0.000348135	0.000315214	0.000291555	0.000239333	0.000218905	0.000195483
81.6	0.000579386	0.000482982	0.000443411	0.000452938	0.000414904	0.000425177	0.000467856	0.000473811	0.000426806	0.000376026	0.000345851	0.000326124	0.000281014	0.000235219	0.000220936	0.000191451
81.7	0.000526871	0.000500724	0.000486695	0.000433579	0.000422796	0.000436332	0.000462483	0.000451832	0.000407289	0.000388061	0.000348135	0.000306487	0.00028523	0.000264017	0.00020672	0.000157183
81.8	0.000553129	0.000514918	0.000461962	0.00041975	0.000414904	0.000439121	0.000451738	0.000444506	0.000417048	0.000383247	0.000348135	0.000313033	0.000278905	0.000237276	0.00020672	0.000179357
81.9	0.000592515	0.00048653	0.000437228	0.00043911	0.000425427	0.000416811	0.000440992	0.000451832	0.000414608	0.000363992	0.000341284	0.000326124	0.000264148	0.000224934	0.00020672	0.000189435
82	0.000522494	0.000493627	0.000483604	0.00043911	0.000401751	0.000425177	0.000462483	0.000446948	0.00040241	0.00038084	0.000359553	0.000293395	0.000264148	0.000245504	0.000210782	0.000155168
82.1	0.000535623	0.000497176	0.000443411	0.000408688	0.000425427	0.00044191	0.00045711	0.000434738	0.000407289	0.000376026	0.000327582	0.000282485	0.000268364	0.000235219	0.00020672	0.000167262
82.2	0.000557505	0.00046524	0.000403219	0.00041975	0.000417535	0.000414022	0.000451738	0.00043718	0.000414608	0.000354364	0.000329866	0.000306487	0.000266256	0.000212592	0.00020672	0.000179357
82.3	0.000513742	0.000472337	0.000455778	0.000416985	0.000380707	0.000400078	0.000446365	0.00043718	0.000399971	0.000373619	0.000339	0.000295577	0.000259932	0.000239333	0.000202658	0.000153152
82.4	0.000531247	0.000482982	0.00044032	0.000403157	0.000401751	0.000430755	0.000430247	0.000417643	0.000392652	0.000368806	0.000325298	0.000293395	0.00026204	0.000235219	0.000200627	0.000163231
82.5	0.000548752	0.000472337	0.000406311	0.000411454	0.000412274	0.000402867	0.000411443	0.000434738	0.000409729	0.000356771	0.000325298	0.000304305	0.000257823	0.000214649	0.000202658	0.000177341
82.6	0.000518118	0.000454594	0.000443411	0.000416985	0.00039386	0.00039729	0.000424874	0.000422527	0.000382894	0.000359178	0.000320731	0.000289031	0.000247282	0.000226991	0.000194535	0.000155168
82.7	0.000518118	0.000490079	0.000434136	0.000397626	0.000407013	0.000411233	0.000414129	0.000420085	0.000392652	0.000368806	0.000325298	0.000286849	0.000257823	0.000226991	0.000190473	0.000153152
82.8	0.000522494	0.000475885	0.000418678	0.000414219	0.000409643	0.00039729	0.000395324	0.000422527	0.000397531	0.000347144	0.000316164	0.000293395	0.000251499	0.000214649	0.000190473	0.000179357
82.9	0.000500613	0.000451046	0.000427953	0.000408688	0.000385968	0.000383346	0.000411443	0.000415201	0.000385334	0.000354364	0.000323015	0.000280303	0.000257823	0.000224934	0.000204689	0.000155168
83	0.000487484	0.000461691	0.00044032	0.000392094	0.000378076	0.00039729	0.000408756	0.000407875	0.000380454	0.000356771	0.000320731	0.000271576	0.000245174	0.000229048	0.000180318	0.000151136
83.1	0.000526871	0.000454594	0.000400127	0.000403157	0.000380707	0.00039729	0.000422188	0.000402991	0.000373136	0.000347144	0.000311597	0.000278121	0.000247282	0.000206421	0.000182349	0.000161215
83.2	0.000518118	0.0004404	0.000412494	0.000408688	0.000372815	0.000380557	0.00040607	0.000410317	0.000375575	0.000339923	0.000311597	0.000278121	0.000236742	0.000214649	0.000194535	0.000159199
83.3	0.000487484	0.000458143	0.000437228	0.000381032	0.000357031	0.000394501	0.000400697	0.000398106	0.000380454	0.000339923	0.00031388	0.000267212	0.000247282	0.000214649	0.000174226	0.000141057
83.4	0.000509366	0.000451046	0.000403219	0.000381032	0.000385968	0.000380557	0.000392638	0.000393222	0.000368257	0.00034233	0.000309313	0.000278121	0.000236742	0.000212592	0.000182349	0.000159199
83.5	0.000487484	0.000436852	0.000412494	0.000403157	0.000383337	0.000369402	0.000411443	0.000400548	0.000360938	0.000325482	0.000297895	0.000267212	0.000224092	0.000208478	0.000188442	0.00014912
83.6	0.000474355	0.000443949	0.000418678	0.000378266	0.000367554	0.000383346	0.000403383	0.000385896	0.000363378	0.00034233	0.000309313	0.000262848	0.000232525	0.000216706	0.000182349	0.000137026
83.7	0.000487484	0.000433303	0.000403219	0.000367204	0.000362292	0.00037498	0.000395324	0.000398106	0.000365817	0.000335109	0.00028876	0.000269394	0.000234633	0.00020025	0.000186411	0.00014912
83.8	0.000483108	0.00041911	0.000390852	0.000375501	0.000349139	0.000363825	0.000387265	0.00039078	0.000358499	0.000327889	0.000300178	0.000273758	0.000247282	0.000202307	0.000174226	0.000141057
83.9	0.000461226	0.000415561	0.000400127	0.000367204	0.00035177	0.000369402	0.000389952	0.000385896	0.00035118	0.000315854	0.000302462	0.000258484	0.000224092	0.000198193	0.000170164	0.00013501
84	0.000496237	0.0004404	0.000393944	0.000364438	0.000367554	0.000377768	0.000387265	0.00037857	0.000358499	0.000323075	0.000284193	0.000249756	0.000228309	0.000198193	0.00016204	0.000147105
84.1	0.000487484	0.00041911	0.000384669	0.000378266	0.000378076	0.000363825	0.000400697	0.000381012	0.000356059	0.00031104	0.00028876	0.000260666	0.000221984	0.000192022	0.000180318	0.000161215
84.2	0.00045685	0.000412013	0.000403219	0.000361673	0.000330725	0.000355458	0.00037652	0.000368801	0.000338982	0.000320668	0.000291044	0.00024321	0.000226201	0.000194079	0.000170164	0.000126947
84.3	0.000465603	0.000426206	0.000381577	0.000353376	0.000357031	0.000358247	0.000384579	0.000376128	0.000341422	0.000313447	0.000286477	0.000251938	0.000230417	0.000196136	0.000160009	0.000141057
84.4	0.000496237	0.00041911	0.000381577	0.000358907	0.000341248	0.000363825	0.000371147	0.000383454	0.000356059	0.000306227	0.000293327	0.000251938	0.000226201	0.000187908	0.000168133	0.000137026
84.5	0.00042184	0.000404916	0.000418678	0.00035061	0.000359662	0.000363825	0.000360402	0.000361475	0.000331664	0.000313447	0.000277342	0.000245392	0.000224092	0.000196136	0.000174226	0.000126947
84.6	0.000434968	0.000408464	0.000390852	0.000347845	0.000333356	0.000358247	0.000371147	0.000359033	0.000338982	0.00031104	0.000277342	0.000245392	0.00021566	0.000192022	0.000155948	0.000137026
84.7	0.000478731	0.000401367	0.000381577	0.000361673	0.000346509	0.000349881	0.000368461	0.000371243	0.000336543	0.000296599	0.000286477	0.000245392	0.000217768	0.000187908	0.00016204	0.000145089
84.8	0.000448097	0.000390722	0.000393944	0.000364438	0.000338617	0.00035267	0.000363088	0.000363917	0.000331664	0.000315854	0.000293327	0.00024321	0.000221984	0.000198193	0.000168133	0.000126947
84.9	0.000448097	0.000426206	0.000384669	0.000345079	0.000349139	0.000349881	0.000365775	0.000366359	0.000324345	0.000306227	0.000279626	0.000241028	0.000213551	0.000185851	0.000151886	0.000124931
85	0.000452474	0.000404916	0.000378485	0.000361673	0.000357031	0.000330359	0.000363088	0.000361475	0.000329224	0.000299006	0.000286477	0.000241028	0.000211443	0.000173509	0.00016204	0.000118884
85.1	0.000408711	0.000372979	0.000381577	0.000342313	0.000328095	0.000330359	0.000338911	0.00034438	0.000317026	0.000296599	0.000279626	0.000230119	0.000219876	0.000198193	0.000168133	0.000106789
85.2	0.000443721	0.000412013	0.000381577	0.000331251	0.000343878	0.000349881	0.00034697	0.000351707	0.000324345	0.000299006	0.000265924	0.000238846	0.000226201	0.000187908	0.000155948	0.000132994
85.3	0.000461226	0.000397819	0.00036921	0.00035061	0.000341248	0.000330359	0.000352343	0.000354149	0.000317026	0.000284564	0.000272775	0.000238846	0.000200902	0.000173509	0.000157979	0.00013501
85.4	0.000430592	0.000362334	0.000378485	0.00035061	0.000346509	0.000333148	0.000352343	0.000337054	0.000302389	0.000294192	0.000277342	0.000234483	0.000200902	0.000187908	0.000157979	0.0001209
85.5	0.00042184	0.000397819	0.000363027	0.000322954	0.000343878	0.000341514	0.000355029	0.000337054	0.000324345	0.000291785	0.000256789	0.000230119	0.000219876	0.00017968	0.000151886	0.0001209
85.6	0.00045685	0.000383625	0.000353752	0.000336782	0.000328095	0.000321993	0.000360402	0.00034438	0.000319466	0.000282158	0.000270491	0.000234483	0.000207227	0.000161167	0.000151886	0.000132994
85.7	0.00042184	0.000365883	0.000366119	0.000331251	0.000322833	0.000330359	0.000357716	0.00034438	0.000312147	0.000277344	0.000256789	0.000227937	0.000194578	0.000181737	0.000157979	0.000114852
85.8	0.000408711	0.000387173	0.000363027	0.000309126	0.000322833	0.000338726	0.000360402	0.000334612	0.000309708	0.000286971	0.000261357	0.000210481	0.000211443	0.000173509	0.000135639	0.000112837
85.9	0.000439345	0.000376528	0.000344477	0.000331251	0.000320203	0.000324782	0.000349657	0.000334612	0.000309708	0.00027253	0.000249938	0.000225755	0.000209335	0.000165281	0.000141731	0.000128963
86	0.000426216	0.000376528	0.000341385	0.00032572	0.000304419	0.000291317	0.000328166	0.000312633	0.000302389	0.000260496	0.000240804	0.000210481	0.000188253	0.000161167	0.000145793	0.000104774
86.1	0.000378076	0.000365883	0.00033211	0.00030636	0.000322833	0.000319204	0.000344284	0.000319959	0.000307268	0.000267716	0.00023852	0.000203935	0.000192469	0.000175566	0.00013767	9.67107e-05
86.2	0.00042184	0.000376528	0.000335201	0.000311892	0.000304419	0.000321993	0.000336225	0.000324844	0.000304829	0.000262902	0.000236237	0.000208299	0.00020301	0.000163224	0.000133608	0.000126947
86.3	0.000430592	0.000369431	0.000329018	0.00030636	0.000296527	0.000302472	0.000336225	0.000322402	0.000295071	0.00027253	0.000245371	0.000214845	0.000192469	0.000146768	0.000143762	0.000114852
86.4	0.000391205	0.000383625	0.000372302	0.00032572	0.000286005	0.000302472	0.000330852	0.000315075	0.000290191	0.000265309	0.000265924	0.000225755	0.000173496	0.000167338	0.000131577	8.26004e-05
86.5	0.000369324	0.000355237	0.000335201	0.00030636	0.000325464	0.000324782	0.000333539	0.000305307	0.000302389	0.000274937	0.00023852	0.000206117	0.000192469	0.000177623	0.000143762	0.000114852
86.6	0.000408711	0.000355237	0.00031356	0.000303595	0.000317572	0.000313627	0.000328166	0.00033217	0.000290191	0.000260496	0.000227102	0.000223573	0.000188253	0.000142654	0.000155948	0.000137026
86.7	0.000404334	0.000344592	0.000325926	0.000317423	0.000288636	0.000302472	0.000320107	0.000319959	0.000287752	0.000265309	0.000231669	0.000206117	0.00017982	0.000157053	0.000147824	9.46949e-05
86.8	0.000395582	0.00039427	0.00033211	0.000295298	0.000296527	0.000302472	0.000312048	0.000305307	0.000285312	0.000279751	0.000236237	0.000203935	0.000200902	0.00015911	0.00011533	0.000100742
86.9	0.000413087	0.000365883	0.000298101	0.000317423	0.000296527	0.000305261	0.000320107	0.000310191	0.000285312	0.000250868	0.000240804	0.000214845	0.000192469	0.000146768	0.0001397	0.000132994
87	0.000382453	0.000333946	0.000322835	0.000311892	0.000278113	0.000302472	0.000303989	0.000317517	0.000273115	0.000243647	0.000233953	0.000190844	0.000186145	0.000161167	0.000141731	0.000116868
87.1	0.0003737	0.000355237	0.000329018	0.000287001	0.000286005	0.000302472	0.000320107	0.000302865	0.000285312	0.000260496	0.000229386	0.00018648	0.000177712	0.000167338	0.000125484	9.46949e-05
87.2	0.000439345	0.000372979	0.000291918	0.000292532	0.000288636	0.000294106	0.000303989	0.000305307	0.000285312	0.000260496	0.000215684	0.000208299	0.000188253	0.000134425	0.000119391	0.000126947
87.3	0.000386829	0.000333946	0.000316651	0.000314657	0.000280744	0.000274584	0.000301302	0.000302865	0.000270675	0.000243647	0.000229386	0.000212663	0.000171387	0.000142654	0.000131577	0.000100742
87.4	0.000356195	0.000362334	0.000335201	0.000295298	0.000280744	0.000316416	0.000306675	0.000288212	0.000273115	0.000260496	0.0002134	0.000188662	0.000186145	0.000171452	0.000119391	8.86476e-05
87.5	0.000395582	0.00034814	0.000301193	0.000295298	0.000283374	0.000296894	0.000287871	0.000307749	0.000280433	0.000236427	0.000199698	0.000199572	0.000192469	0.000140597	0.000135639	0.000151136
87.6	0.000443721	0.000362334	0.000304284	0.000314657	0.000275483	0.000285739	0.000298616	0.000317517	0.000265796	0.000246054	0.000227102	0.000214845	0.00017982	0.000154996	0.000141731	0.000118884
87.7	0.000351819	0.000344592	0.00033211	0.000284236	0.000280744	0.000296894	0.000306675	0.00028577	0.000270675	0.000253275	0.000222535	0.000179934	0.00015663	0.000142654	0.000129546	8.86476e-05
87.8	0.000391205	0.000333946	0.000282642	0.000264876	0.000267591	0.000291317	0.000290557	0.000288212	0.000280433	0.000243647	0.000206549	0.000184298	0.000167171	0.000152939	0.000135639	0.000110821
87.9	0.000386829	0.000333946	0.000304284	0.000317423	0.000280744	0.000285739	0.000287871	0.000310191	0.000268236	0.000238834	0.000208833	0.000210481	0.000167171	0.000146768	0.000135639	0.00013501
88	0.000351819	0.000330398	0.000307376	0.000298064	0.000254438	0.000280162	0.000298616	0.000295539	0.000265796	0.00024124	0.000199698	0.000177752	0.000158738	0.000165281	0.000119391	9.87264e-05
88.1	0.000417463	0.000358786	0.000291918	0.000270408	0.000267591	0.000296894	0.000269066	0.000288212	0.000273115	0.000260496	0.000206549	0.00017557	0.000162955	0.000144711	0.000135639	0.000116868
88.2	0.000391205	0.000330398	0.000301193	0.000309126	0.00026496	0.000263429	0.000279812	0.000305307	0.000265796	0.000236427	0.000217967	0.000201753	0.000150306	0.000126197	0.000127515	0.000114852
88.3	0.000378076	0.000341043	0.000304284	0.000287001	0.000251807	0.000291317	0.000287871	0.000280886	0.000256038	0.000253275	0.000217967	0.000184298	0.000165063	0.00015911	0.000123453	8.05846e-05
88.4	0.000343066	0.000337495	0.00031356	0.000275939	0.00026233	0.000299683	0.000306675	0.000278444	0.000268236	0.000229206	0.000206549	0.000193026	0.000160847	0.000142654	0.000123453	0.000112837
88.5	0.000369324	0.000323301	0.000267184	0.000292532	0.000278113	0.00026064	0.000298616	0.00028577	0.000258477	0.00023402	0.000206549	0.000195208	0.000165063	0.000132368	0.000123453	0.000114852
88.6	0.0003737	0.000323301	0.000288826	0.000284236	0.00026233	0.000282951	0.000309361	0.000288212	0.00024384	0.000236427	0.000208833	0.000179934	0.000150306	0.000134425	0.000133608	0.000110821
88.7	0.000356195	0.000333946	0.000288826	0.000278704	0.000249177	0.000277373	0.000285184	0.000278444	0.000260917	0.000236427	0.000199698	0.00017557	0.000165063	0.00013854	0.000111268	8.05846e-05
88.8	0.000399958	0.000337495	0.000273367	0.000275939	0.000241285	0.000277373	0.000285184	0.000278444	0.000253598	0.000229206	0.000190564	0.000188662	0.000160847	0.000134425	0.000123453	0.000108805
88.9	0.000364948	0.000309107	0.000282642	0.000284236	0.000254438	0.000271795	0.000279812	0.00027356	0.000248719	0.000226799	0.000199698	0.000179934	0.00015663	0.00013854	0.000127515	0.000104774
89	0.000364948	0.000333946	0.000285734	0.000256579	0.000243915	0.000280162	0.000271753	0.000271118	0.000251159	0.000224392	0.000195131	0.00016466	0.000158738	0.000140597	0.000117361	9.06634e-05
89.1	0.000347442	0.000330398	0.000282642	0.000270408	0.000251807	0.00026064	0.000287871	0.000271118	0.000248719	0.000221985	0.000195131	0.000179934	0.000162955	0.00012414	0.000125484	0.000106789
89.2	0.000369324	0.000309107	0.000282642	0.000287001	0.000241285	0.00026064	0.00026638	0.000276002	0.000241401	0.000221985	0.000195131	0.000173388	0.000148197	0.000128254	0.000129546	9.26791e-05
89.3	0.00033869	0.000323301	0.000288826	0.000264876	0.000259699	0.00026064	0.000255635	0.000263791	0.000251159	0.000226799	0.000185997	0.000169024	0.000154522	0.00013854	0.000123453	9.26791e-05
89.4	0.000347442	0.000316204	0.000270276	0.000259345	0.000246546	0.000266218	0.000250262	0.000261349	0.000241401	0.000224392	0.000185997	0.000162479	0.000148197	0.000134425	0.000105175	0.000100742
89.5	0.000364948	0.000309107	0.000276459	0.000262111	0.000243915	0.000257852	0.000263694	0.000271118	0.000248719	0.000217172	0.00018828	0.00017557	0.000162955	0.000128254	0.000109237	9.67107e-05
89.6	0.000312432	0.00030201	0.000285734	0.000264876	0.000243915	0.00026064	0.000255635	0.000266233	0.00024628	0.000224392	0.000192847	0.00016466	0.000158738	0.000126197	0.000117361	9.26791e-05
89.7	0.000347442	0.000316204	0.000285734	0.000264876	0.000249177	0.000263429	0.000252948	0.000261349	0.000251159	0.000221985	0.000172295	0.000177752	0.000141873	0.000132368	0.00011533	9.87264e-05
89.8	0.000343066	0.000294913	0.000285734	0.000267642	0.000249177	0.000263429	0.000285184	0.000263791	0.000241401	0.000209951	0.000176862	0.00017557	0.000141873	0.000126197	0.000109237	9.87264e-05
89.9	0.000343066	0.000309107	0.000282642	0.000262111	0.000238654	0.000263429	0.000261007	0.000251581	0.000229203	0.000212358	0.000185997	0.000162479	0.000154522	0.000132368	0.000109237	8.86476e-05
90	0.000343066	0.00030201	0.000276459	0.000256579	0.000246546	0.00026064	0.000274439	0.000263791	0.000234082	0.000214765	0.000190564	0.000169024	0.000165063	0.000122083	0.000103144	9.46949e-05
90.1	0.000343066	0.000309107	0.000276459	0.000262111	0.000249177	0.000249485	0.000247575	0.000256465	0.000226763	0.000207544	0.000185997	0.000177752	0.000139765	0.000122083	0.000101113	9.67107e-05
90.2	0.000325561	0.000309107	0.000291918	0.000259345	0.000278113	0.000249485	0.00026638	0.000254023	0.000231642	0.000221985	0.000183713	0.000162479	0.000158738	0.000128254	0.000107206	9.26791e-05
90.3	0.000351819	0.000312656	0.000270276	0.000256579	0.000246546	0.000255063	0.000261007	0.000258907	0.00024628	0.000207544	0.000174578	0.000166842	0.000137656	0.000126197	0.000109237	9.67107e-05
90.4	0.00033869	0.000284268	0.000273367	0.000259345	0.000243915	0.000252274	0.00026638	0.000249139	0.000226763	0.000214765	0.00018828	0.000166842	0.000135548	0.000130311	0.000103144	0.000104774
90.5	0.000343066	0.000277171	0.000285734	0.000259345	0.000238654	0.000266218	0.000258321	0.000258907	0.000231642	0.000224392	0.000185997	0.000166842	0.000146089	0.000134425	0.000107206	9.06634e-05
90.6	0.000364948	0.000294913	0.000270276	0.000256579	0.00022287	0.000246697	0.000263694	0.000254023	0.000231642	0.000214765	0.00018828	0.000162479	0.000143981	0.000120026	0.000103144	0.000100742
90.7	0.00033869	0.000277171	0.000264092	0.000259345	0.000238654	0.000243908	0.000269066	0.000258907	0.000214566	0.000200323	0.000208833	0.00016466	0.000143981	0.000122083	0.000113299	9.06634e-05
90.8	0.00033869	0.000294913	0.000285734	0.000253814	0.000236023	0.000252274	0.000263694	0.000254023	0.000231642	0.000209951	0.000179146	0.000151569	0.000148197	0.000134425	0.000105175	7.65531e-05
90.9	0.000347442	0.000294913	0.000261	0.000242751	0.000243915	0.000246697	0.000271753	0.000254023	0.000224324	0.000200323	0.000190564	0.000169024	0.000152414	0.000126197	0.000113299	9.67107e-05
91	0.000325561	0.000280719	0.000270276	0.000267642	0.000251807	0.000232753	0.000244889	0.000261349	0.000221884	0.000193103	0.000170011	0.000173388	0.00013344	0.000120026	0.00011533	9.46949e-05
91.1	0.000303679	0.000284268	0.000282642	0.000251048	0.00022024	0.00023833	0.000244889	0.000241812	0.000229203	0.000219578	0.000176862	0.000149387	0.000143981	0.000132368	9.90825e-05	7.05058e-05
91.2	0.00033869	0.000284268	0.000251725	0.000239986	0.000233393	0.000246697	0.000250262	0.000244255	0.000224324	0.000193103	0.000181429	0.000162479	0.000139765	0.000109741	0.000109237	0.000104774
91.3	0.000364948	0.000280719	0.000270276	0.000262111	0.000225501	0.000229964	0.000244889	0.000246697	0.000221884	0.000193103	0.000179146	0.000158115	0.000129224	0.000117969	0.000105175	8.26004e-05
91.4	0.000294927	0.000298462	0.000282642	0.000245517	0.000214979	0.000243908	0.000244889	0.000234486	0.000214566	0.000205137	0.000170011	0.000151569	0.000143981	0.000134425	9.90825e-05	6.64743e-05
91.5	0.00033869	0.000287816	0.000233175	0.00023722	0.000241285	0.000235542	0.000244889	0.00023937	0.000224324	0.000197916	0.000174578	0.000155933	0.000137656	0.000111798	8.28353e-05	0.000106789
91.6	0.000321185	0.00025588	0.000257909	0.000242751	0.000249177	0.000224387	0.000242203	0.000241812	0.000224324	0.000197916	0.000183713	0.000166842	0.000125007	0.000120026	0.000105175	9.06634e-05
91.7	0.000277422	0.000280719	0.000267184	0.000228923	0.000225501	0.000241119	0.000244889	0.000232044	0.000221884	0.00020273	0.000170011	0.000145023	0.000131332	0.000132368	0.00011533	6.84901e-05
91.8	0.000321185	0.000287816	0.000233175	0.000217861	0.000212348	0.000252274	0.000228771	0.000236928	0.000204808	0.000195509	0.000176862	0.000158115	0.00013344	0.000113855	9.70516e-05	9.06634e-05
91.9	0.000325561	0.000262977	0.000245542	0.000256579	0.000241285	0.000227175	0.000242203	0.000246697	0.000204808	0.000181068	0.000181429	0.000155933	0.000122899	9.94564e-05	9.90825e-05	9.46949e-05
92	0.000281798	0.000287816	0.000270276	0.00023722	0.000212348	0.000232753	0.000239516	0.00022716	0.000212126	0.000205137	0.000167727	0.000136295	0.000129224	0.000128254	0.000111268	6.44586e-05
92.1	0.000343066	0.000291365	0.00024245	0.000217861	0.000225501	0.000224387	0.000209967	0.000212507	0.000214566	0.000185882	0.000158593	0.000155933	0.000131332	0.000115912	9.09589e-05	0.000100742
92.2	0.00033869	0.000259428	0.000230083	0.00023722	0.000207087	0.00021602	0.00023683	0.000246697	0.000207247	0.000185882	0.000172295	0.000158115	0.000131332	0.000105627	0.000103144	9.67107e-05
92.3	0.000268669	0.000270074	0.000270276	0.000231689	0.000212348	0.000221598	0.000239516	0.000224718	0.000204808	0.000195509	0.000165444	0.000145023	0.000125007	0.000130311	9.70516e-05	6.04271e-05
92.4	0.000312432	0.000291365	0.000233175	0.000198502	0.000233393	0.000241119	0.00020728	0.000271118	0.000209687	0.000195509	0.000156309	0.000147205	0.000127115	0.000105627	8.48662e-05	0.000102758
92.5	0.000312432	0.000252332	0.0002239	0.000253814	0.000217609	0.000210443	0.00023683	0.000232044	0.000202368	0.000183475	0.000167727	0.000155933	0.000122899	0.000101513	0.000101113	9.06634e-05
92.6	0.00029055	0.000284268	0.000261	0.000223392	0.000212348	0.000232753	0.000234144	0.000219834	0.000207247	0.000193103	0.000165444	0.000136295	0.000127115	0.000126197	8.8928e-05	6.24428e-05
92.7	0.000303679	0.000298462	0.0002239	0.00021233	0.000191303	0.00023833	0.000226085	0.00022716	0.000207247	0.000190696	0.000149458	0.000145023	0.000129224	0.000107684	8.48662e-05	8.86476e-05
92.8	0.000329937	0.000259428	0.0002239	0.000239986	0.000188673	0.000213232	0.000228771	0.000232044	0.000197489	0.000171441	0.000160877	0.000151569	0.000116574	9.53424e-05	0.000101113	9.67107e-05
92.9	0.000259916	0.000270074	0.000245542	0.000226158	0.000186042	0.000227175	0.000255635	0.000229602	0.000197489	0.000193103	0.000172295	0.000131931	0.000116574	0.000122083	9.50207e-05	6.04271e-05
93	0.000308056	0.000284268	0.000226992	0.000206798	0.000212348	0.000229964	0.000204594	0.000217392	0.000204808	0.000197916	0.000158593	0.000140659	0.000122899	0.00010357	9.09589e-05	8.86476e-05
93.1	0.000312432	0.000270074	0.000220808	0.000239986	0.000225501	0.000207654	0.000218026	0.000229602	0.000214566	0.000169034	0.000165444	0.000149387	0.000106033	8.91714e-05	8.48662e-05	9.06634e-05
93.2	0.000268669	0.000259428	0.000233175	0.000228923	0.000183411	0.000204865	0.000223398	0.000217392	0.00019261	0.000173847	0.000160877	0.000129749	0.000106033	0.000113855	0.000103144	6.24428e-05
93.3	0.000299303	0.000270074	0.000230083	0.000215095	0.000201826	0.00023833	0.000215339	0.000222276	0.000204808	0.000190696	0.000154026	0.000134113	0.000129224	0.000111798	9.29898e-05	8.66319e-05
93.4	0.00033869	0.000266525	0.000214625	0.000245517	0.000193934	0.000204865	0.00023683	0.000234486	0.000202368	0.000178661	0.000147175	0.000153751	0.000114466	8.91714e-05	8.68971e-05	9.67107e-05
93.5	0.000294927	0.000241686	0.00024245	0.000226158	0.000199195	0.000213232	0.000218026	0.000210065	0.000187731	0.000185882	0.000160877	0.000125386	0.00011025	0.000101513	9.50207e-05	5.84113e-05
93.6	0.000268669	0.000270074	0.000233175	0.000198502	0.000193934	0.000229964	0.000218026	0.000212507	0.000195049	0.000178661	0.000144891	0.000136295	0.000116574	0.000111798	7.47117e-05	7.25216e-05
93.7	0.000316808	0.000266525	0.000217716	0.000226158	0.000209717	0.000196499	0.000226085	0.000224718	0.00019017	0.000171441	0.000156309	0.000136295	0.000122899	8.50574e-05	8.48662e-05	9.46949e-05
93.8	0.000286174	0.000245235	0.0002239	0.000234455	0.000183411	0.000210443	0.000204594	0.000217392	0.00019261	0.000173847	0.000158593	0.000138477	0.000101817	0.00010357	9.70516e-05	7.05058e-05
93.9	0.000281798	0.000273622	0.0002239	0.000198502	0.000188673	0.00021602	0.000226085	0.000212507	0.000195049	0.000188289	0.000165444	0.000121022	0.000122899	0.000105627	8.8928e-05	6.04271e-05
94	0.000299303	0.00025588	0.000199166	0.000217861	0.000196564	0.000204865	0.000223398	0.000200297	0.000177973	0.000176254	0.000144891	0.000147205	0.000120791	9.73994e-05	8.28353e-05	9.06634e-05
94.1	0.000294927	0.000238138	0.000214625	0.000220627	0.000188673	0.000190921	0.000196535	0.000207623	0.000180412	0.000171441	0.000144891	0.000140659	0.000116574	0.00010357	8.8928e-05	8.26004e-05
94.2	0.000246787	0.000259428	0.000236267	0.000206798	0.000209717	0.00021602	0.000201908	0.000207623	0.000185291	0.000181068	0.000158593	0.00011884	0.00011025	0.000107684	8.48662e-05	5.23641e-05
94.3	0.000281798	0.000259428	0.000202258	0.000198502	0.000204456	0.000218809	0.000199221	0.000197855	0.000195049	0.000173847	0.000149458	0.000129749	0.000137656	0.000117969	8.48662e-05	0.000106789
94.4	0.000343066	0.000241686	0.000226992	0.000242751	0.000196564	0.000210443	0.000223398	0.000217392	0.000180412	0.000171441	0.000149458	0.000151569	0.000108142	9.94564e-05	9.50207e-05	0.000104774
94.5	0.000277422	0.00025588	0.000239358	0.00021233	0.00017815	0.000210443	0.000204594	0.000207623	0.000187731	0.000171441	0.000149458	0.000121022	9.76006e-05	0.000113855	8.28353e-05	8.46161e-05
94.6	0.000316808	0.00025588	0.000202258	0.000190205	0.000204456	0.000199288	0.000204594	0.000217392	0.00019017	0.000183475	0.000142607	0.000123204	0.00011025	8.91714e-05	7.06499e-05	5.84113e-05
94.7	0.000299303	0.000248783	0.000211533	0.000220627	0.000212348	0.000188133	0.000204594	0.000207623	0.000180412	0.000152185	0.000154026	0.000145023	0.000101817	9.32854e-05	7.67426e-05	8.86476e-05
94.8	0.000229282	0.00020975	0.000248634	0.000220627	0.000196564	0.000204865	0.000196535	0.000205181	0.000182852	0.00016422	0.000147175	0.000121022	0.000122899	0.000115912	8.28353e-05	5.23641e-05
94.9	0.00025554	0.000245235	0.000211533	0.000170846	0.000191303	0.000221598	0.000212653	0.000192971	0.00019261	0.000171441	0.000135757	0.000110112	0.000120791	9.12284e-05	7.26808e-05	8.66319e-05
95	0.000329937	0.000241686	0.000186799	0.000217861	0.000191303	0.000176978	0.00020728	0.000217392	0.00019017	0.000152185	0.000135757	0.000140659	0.000112358	7.88863e-05	7.47117e-05	7.85689e-05
95.1	0.000251164	0.000231041	0.000251725	0.000217861	0.000172889	0.000185344	0.000201908	0.000197855	0.000197489	0.000159406	0.000140324	0.000125386	0.000108142	0.00010357	8.8928e-05	4.22853e-05
95.2	0.000211777	0.000241686	0.000236267	0.00019297	0.00017815	0.000207654	0.000201908	0.000185644	0.000175533	0.000169034	0.000142607	0.000121022	0.000116574	0.000109741	6.8619e-05	6.24428e-05
95.3	0.000299303	0.000227492	0.000186799	0.000190205	0.000183411	0.00019371	0.000193849	0.000205181	0.000187731	0.000152185	0.000140324	0.000129749	0.000103925	8.71144e-05	8.68971e-05	0.000102758
95.4	0.000242411	0.000220395	0.000236267	0.000198502	0.000154475	0.000179766	0.000212653	0.000192971	0.000180412	0.000154592	0.000149458	0.000125386	0.000103925	7.88863e-05	8.28353e-05	6.04271e-05
95.5	0.000251164	0.000248783	0.0002239	0.000184674	0.000186042	0.000196499	0.000193849	0.000178318	0.000185291	0.000166627	0.000135757	0.000112294	0.000118683	0.000101513	7.47117e-05	4.63168e-05
95.6	0.000303679	0.000238138	0.000202258	0.000198502	0.00017815	0.000182555	0.000188476	0.000185644	0.000177973	0.000154592	0.000140324	0.000134113	0.000118683	8.30003e-05	7.67426e-05	9.06634e-05
95.7	0.000268669	0.000213298	0.000211533	0.00021233	0.000191303	0.000179766	0.000209967	0.000197855	0.000170654	0.000147372	0.000142607	0.000112294	9.97088e-05	9.32854e-05	9.50207e-05	6.24428e-05
95.8	0.000233659	0.000238138	0.000230083	0.000173611	0.000191303	0.000196499	0.00018579	0.000183202	0.000180412	0.000159406	0.000140324	9.92022e-05	9.54925e-05	0.000107684	7.06499e-05	5.23641e-05
95.9	0.000286174	0.000252332	0.000183708	0.000179142	0.000183411	0.000182555	0.000212653	0.00018076	0.000170654	0.000144965	0.00013804	0.000114476	0.000106033	7.06583e-05	6.65881e-05	4.22853e-05
96	0.000233659	0.00020975	0.000208441	0.000190205	0.000170258	0.000174189	0.00018579	0.000190529	0.000168214	0.000137744	0.000151742	0.000131931	0.000106033	8.71144e-05	8.28353e-05	6.84901e-05
96.1	0.000233659	0.000231041	0.000245542	0.000181908	0.00017552	0.000182555	0.000177731	0.000200297	0.000163335	0.00016422	0.000144891	0.000116658	0.000106033	9.73994e-05	8.68971e-05	5.63956e-05
96.2	0.00029055	0.000241686	0.000199166	0.000179142	0.000186042	0.000196499	0.000180417	0.000161223	0.000163335	0.000142558	0.000126622	0.000121022	0.000108142	7.47723e-05	7.47117e-05	6.64743e-05
96.3	0.000246787	0.000199105	0.000189891	0.000184674	0.000183411	0.000165823	0.000196535	0.000183202	0.000156017	0.00013293	0.000144891	0.000125386	0.000108142	8.09433e-05	7.87735e-05	7.85689e-05
96.4	0.000242411	0.000220395	0.000214625	0.000173611	0.00017815	0.000179766	0.000175044	0.000170992	0.000148698	0.000156999	0.000149458	0.000105748	9.33843e-05	9.94564e-05	6.65881e-05	3.22065e-05
96.5	0.00022053	0.000241686	0.000230083	0.000170846	0.000186042	0.000185344	0.000191162	0.000175876	0.000163335	0.000137744	0.000144891	0.00011884	0.000106033	7.88863e-05	6.8619e-05	6.44586e-05
96.6	0.00029055	0.000199105	0.000177524	0.000187439	0.000183411	0.000174189	0.000177731	0.000173434	0.000160896	0.000140151	0.000122055	0.000112294	0.00011025	9.12284e-05	7.67426e-05	5.43798e-05
96.7	0.000233659	0.000192008	0.000236267	0.000181908	0.000191303	0.000182555	0.000183103	0.000183202	0.000151138	0.000144965	0.000147175	0.000110112	9.76006e-05	9.12284e-05	7.67426e-05	5.63956e-05
96.8	0.000229282	0.000216847	0.000211533	0.00016808	0.000188673	0.000182555	0.00015624	0.00018076	0.000175533	0.000152185	0.000128906	0.000103566	9.97088e-05	8.71144e-05	6.65881e-05	5.63956e-05
96.9	0.000277422	0.000213298	0.000183708	0.000184674	0.000170258	0.000190921	0.000188476	0.000173434	0.000156017	0.000142558	0.00013804	0.00011884	9.33843e-05	6.86013e-05	6.65881e-05	6.64743e-05
97	0.000242411	0.000192008	0.000217716	0.000198502	0.000183411	0.000160245	0.000193849	0.000178318	0.000177973	0.000130523	0.000124338	0.000114476	9.12761e-05	8.91714e-05	7.67426e-05	5.43798e-05
97.1	0.000211777	0.000220395	0.00020535	0.000157017	0.000183411	0.000176978	0.000193849	0.000173434	0.000170654	0.000154592	0.000128906	9.92022e-05	0.000101817	9.94564e-05	5.44028e-05	4.4301e-05
97.2	0.000273045	0.000213298	0.000183708	0.000170846	0.000193934	0.000168611	0.000172358	0.000173434	0.000163335	0.000140151	0.000133473	0.000116658	9.76006e-05	7.06583e-05	7.06499e-05	7.05058e-05
97.3	0.000242411	0.000195556	0.000202258	0.00019297	0.000167628	0.000151879	0.000177731	0.000173434	0.000146259	0.000140151	0.000117487	0.00011884	9.33843e-05	8.09433e-05	7.26808e-05	5.43798e-05
97.4	0.000224906	0.000206201	0.000214625	0.000170846	0.000154475	0.000185344	0.000175044	0.000163666	0.000151138	0.000152185	0.000144891	0.000101384	0.000103925	9.53424e-05	6.25264e-05	4.22853e-05
97.5	0.000259916	0.000213298	0.000180616	0.000170846	0.000183411	0.0001714	0.00018579	0.000166108	0.000163335	0.00013293	0.000142607	0.000116658	0.000106033	7.47723e-05	5.84646e-05	5.84113e-05
97.6	0.000246787	0.000188459	0.000183708	0.000190205	0.000167628	0.000157456	0.000177731	0.000173434	0.000156017	0.00012571	0.000133473	0.000116658	0.000103925	6.86013e-05	6.65881e-05	6.64743e-05
97.7	0.000189895	0.000206201	0.000217716	0.000176377	0.000162367	0.000185344	0.000177731	0.000163666	0.000160896	0.000149779	0.000133473	9.26564e-05	9.33843e-05	9.32854e-05	7.26808e-05	3.6238e-05
97.8	0.00025554	0.000220395	0.000192983	0.000159783	0.000172889	0.000179766	0.000166985	0.000156339	0.000163335	0.000140151	0.000128906	0.000103566	0.000108142	8.30003e-05	6.45572e-05	5.84113e-05
97.9	0.00025554	0.000192008	0.000186799	0.000179142	0.000180781	0.000151879	0.000158926	0.00016855	0.000156017	0.000130523	0.000117487	0.000127567	9.12761e-05	6.24303e-05	7.06499e-05	6.64743e-05
98	0.000207401	0.000177814	0.000208441	0.000184674	0.000154475	0.000165823	0.000199221	0.000158781	0.000153577	0.000144965	0.000128906	9.92022e-05	9.33843e-05	9.73994e-05	7.26808e-05	2.21277e-05
98.1	0.00022053	0.000213298	0.000183708	0.000145955	0.000167628	0.000176978	0.000183103	0.000163666	0.000156017	0.000147372	0.000119771	9.70203e-05	8.91679e-05	8.30003e-05	5.64337e-05	5.43798e-05
98.2	0.000268669	0.000195556	0.000168249	0.000181908	0.000170258	0.000154668	0.000177731	0.000178318	0.000148698	0.000113675	0.000122055	0.000125386	9.12761e-05	6.65443e-05	6.65881e-05	7.45374e-05
98.3	0.000189895	0.000177814	0.00020535	0.00016808	0.000143952	0.000165823	0.000183103	0.000156339	0.00013894	0.000137744	0.000133473	9.70203e-05	8.70597e-05	8.91714e-05	6.8619e-05	2.41435e-05
98.4	0.000216153	0.000220395	0.000180616	0.000148721	0.000167628	0.000179766	0.000164299	0.000153897	0.000148698	0.000140151	0.000117487	0.000101384	9.54925e-05	8.30003e-05	5.44028e-05	5.03483e-05
98.5	0.000264293	0.000192008	0.000152791	0.00016808	0.000199195	0.000146301	0.000158926	0.000163666	0.0001365	0.000118489	0.000122055	0.000121022	8.49515e-05	5.83163e-05	6.65881e-05	7.45374e-05
98.6	0.000194272	0.000181362	0.000186799	0.000184674	0.000138691	0.000154668	0.000183103	0.00016855	0.000131621	0.000128117	0.000122055	0.000101384	8.07351e-05	8.50574e-05	6.25264e-05	3.42223e-05
98.7	0.000207401	0.000216847	0.000189891	0.000151486	0.000146583	0.000176978	0.000177731	0.000151455	0.000146259	0.000137744	0.000117487	9.04744e-05	8.91679e-05	8.30003e-05	5.64337e-05	3.82538e-05
98.8	0.000251164	0.000195556	0.000155882	0.00016808	0.000164997	0.000154668	0.000153553	0.000173434	0.000153577	0.000120896	0.000108353	0.00010793	8.91679e-05	4.39172e-05	5.44028e-05	6.24428e-05
98.9	0.000194272	0.000167168	0.000177524	0.000170846	0.000136061	0.00014909	0.000188476	0.000158781	0.000146259	0.000128117	0.000131189	9.26564e-05	7.23023e-05	7.68293e-05	7.26808e-05	4.02695e-05
99	0.000185519	0.000202653	0.000192983	0.000148721	0.000143952	0.000160245	0.000145494	0.000149013	0.000143819	0.000137744	0.000115204	9.48383e-05	9.97088e-05	8.09433e-05	6.45572e-05	4.22853e-05
99.1	0.000246787	0.000192008	0.000140424	0.000154252	0.000157105	0.000151879	0.00015624	0.00016855	0.000151138	0.000116082	0.000117487	0.000112294	9.54925e-05	5.83163e-05	6.04955e-05	7.05058e-05
99.2	0.000198648	0.000177814	0.000171341	0.00016808	0.000151844	0.000143513	0.000164299	0.000163666	0.000153577	0.000120896	0.000108353	9.92022e-05	7.44105e-05	7.47723e-05	6.8619e-05	4.02695e-05
99.3	0.00017239	0.000184911	0.000183708	0.000148721	0.000146583	0.000165823	0.000161612	0.000144129	0.000131621	0.00013293	0.000117487	8.82925e-05	9.33843e-05	8.09433e-05	5.64337e-05	3.42223e-05
99.4	0.000233659	0.000195556	0.000155882	0.000159783	0.000146583	0.000151879	0.000148181	0.000151455	0.000143819	0.000118489	9.69347e-05	0.000105748	8.70597e-05	6.03733e-05	6.8619e-05	7.05058e-05
99.5	0.000203024	0.000177814	0.000174432	0.00016808	0.000143952	0.000135146	0.000172358	0.000156339	0.000134061	0.000123303	0.000108353	9.92022e-05	7.23023e-05	6.03733e-05	7.06499e-05	3.42223e-05
99.6	0.000163638	0.000192008	0.000180616	0.000134893	0.00013343	0.000165823	0.000148181	0.000151455	0.0001365	0.000130523	0.000110637	7.95647e-05	8.28433e-05	7.88863e-05	5.64337e-05	3.22065e-05
99.7	0.000246787	0.000195556	0.000155882	0.000145955	0.000151844	0.000140724	0.00015624	0.000158781	0.000134061	0.000118489	9.92184e-05	9.92022e-05	7.65187e-05	5.62593e-05	6.8619e-05	6.24428e-05
99.8	0.000198648	0.000184911	0.000171341	0.000159783	0.000167628	0.000146301	0.000164299	0.000161223	0.000143819	0.000111268	0.000110637	9.48383e-05	7.44105e-05	6.86013e-05	6.04955e-05	4.4301e-05
99.9	0.000203024	0.000199105	0.000177524	0.000143189	0.000138691	0.00014909	0.000142808	0.000141687	0.000143819	0.000128117	0.000103786	8.61105e-05	9.54925e-05	7.47723e-05	4.01865e-05	3.6238e-05
100	0.000203024	0.000167168	0.000162066	0.000159783	0.000159736	0.000151879	0.000140122	0.000156339	0.000141379	0.000120896	0.00011292	0.000105748	7.23023e-05	5.62593e-05	6.04955e-05	6.24428e-05

## Sheet: Fig. 1d
	80 V, 100ms			100 V, 50 ms
Time (ms)	Temperature (K)		Time (ms)	Temperature (K)
0	2454.27		0	2681.54
0.1	2458.3		0.1	2695.09
0.2	2459.77		0.2	2733.33
0.3	2455.74		0.3	2760.13
0.4	2463.65		0.4	2780.64
0.5	2484.38		0.5	2789.28
0.6	2493.6		0.6	2799.68
0.7	2517.55		0.7	2807.81
0.8	2558.42		0.8	2818.07
0.9	2582.81		0.9	2836.82
1	2604.79		1	2851.32
1.1	2622.14		1.1	2852.49
1.2	2618.12		1.2	2854.76
1.3	2623.46		1.3	2862.01
1.4	2630.27		1.4	2878.64
1.5	2639.5		1.5	2901.71
1.6	2651.66		1.6	2920.09
1.7	2653.71		1.7	2936.5
1.8	2673.41		1.8	2941.55
1.9	2678.91		1.9	2955.4
2	2693.12		2	2951.88
2.1	2697.73		2.1	2950.63
2.2	2706.01		2.2	2946.75
2.3	2710.55		2.3	2943.46
2.4	2714.5		2.4	2939.58
2.5	2716.11		2.5	2942.5
2.6	2723.22		2.6	2942.58
2.7	2725.93		2.7	2938.48
2.8	2731.2		2.8	2939.36
2.9	2735.74		2.9	2940.75
3	2737.65		3	2946.75
3.1	2742.92		3.1	2945.58
3.2	2744.9		3.2	2944.92
3.3	2745.92		3.3	2946.02
3.4	2749.22		3.4	2947.05
3.5	2753.25		3.5	2953.78
3.6	2756.32		3.6	2969.38
3.7	2759.69		3.7	3008.2
3.8	2762.18		3.8	3051.12
3.9	2769.87		3.9	3083.5
4	2768.26		4	3105.98
4.1	2764.67		4.1	3117.48
4.2	2765.11		4.2	3124.73
4.3	2764.89		4.3	3122.83
4.4	2765.33		4.4	3139.89
4.5	2773.54		4.5	3138.94
4.6	2766.06		4.6	3129.05
4.7	2768.77		4.7	3131.69
4.8	2772		4.8	3125.17
4.9	2774.49		4.9	3120.7
5	2775.15		5	3126.78
5.1	2779.03		5.1	3116.46
5.2	2780.86		5.2	3115.58
5.3	2781.59		5.3	3100.34
5.4	2778.66		5.4	3104.22
5.5	2779.91		5.5	3107.3
5.6	2781.74		5.6	3091.77
5.7	2780.49		5.7	3091.48
5.8	2780.57		5.8	3090.75
5.9	2779.39		5.9	3082.76
6	2780.79		6	3084.45
6.1	2783.72		6.1	3084.89
6.2	2785.91		6.2	3086.28
6.3	2778.44		6.3	3101.29
6.4	2767.53		6.4	3094.78
6.5	2763.57		6.5	3114.26
6.6	2768.33		6.6	3115.72
6.7	2785.84		6.7	3104.22
6.8	2782.32		6.8	3102.98
6.9	2781.96		6.9	3091.41
7	2782.91		7	3087.23
7.1	2784.01		7.1	3077.86
7.2	2782.98		7.2	3068.48
7.3	2782.62		7.3	3062.18
7.4	2782.91		7.4	3054.86
7.5	2785.47		7.5	3058.59
7.6	2785.62		7.6	3059.18
7.7	2784.45		7.7	3066.06
7.8	2783.79		7.8	3058.3
7.9	2783.06		7.9	3054.2
8	2778.22		8	3050.02
8.1	2758.08		8.1	3043.65
8.2	2750.98		8.2	3035.45
8.3	2748.56		8.3	3034.79
8.4	2746.66		8.4	3030.76
8.5	2744.53		8.5	3028.12
8.6	2744.09		8.6	3024.17
8.7	2743.73		8.7	3026.15
8.8	2743.36		8.8	3025.56
8.9	2743.29		8.9	3026
9	2743.21		9	3022.41
9.1	2744.09		9.1	3025.12
9.2	2746.29		9.2	3027.03
9.3	2744.38		9.3	3039.33
9.4	2746.88		9.4	3046.29
9.5	2741.6		9.5	3045.92
9.6	2742.63		9.6	3052.37
9.7	2741.46		9.7	3055.52
9.8	2741.67		9.8	3059.25
9.9	2742.41		9.9	3061.16
10	2740.06		10	3073.97
10.1	2739.7		10.1	3118.73
10.2	2743.36		10.2	3194.75
10.3	2742.19		10.3	3255.47
10.4	2741.67		10.4	3265.36
10.5	2744.38		10.5	3238.92
10.6	2741.38		10.6	3196.51
10.7	2739.18		10.7	3152.86
10.8	2739.77		10.8	3131.18
10.9	2736.25		10.9	3099.9
11	2735.89		11	3069.95
11.1	2739.4		11.1	3036.77
11.2	2739.48		11.2	3012.96
11.3	2739.99		11.3	2988.21
11.4	2741.6		11.4	2998.24
11.5	2740.94		11.5	3009.96
11.6	2739.48		11.6	3029
11.7	2739.11		11.7	3044.75
11.8	2741.46		11.8	3050.46
11.9	2740.58		11.9	3041.53
12	2738.38		12	3017.87
12.1	2738.53		12.1	2990.55
12.2	2738.16		12.2	2967.85
12.3	2738.6		12.3	2961.18
12.4	2738.38		12.4	2960.3
12.5	2740.36		12.5	2962.72
12.6	2741.38		12.6	2979.71
12.7	2742.41		12.7	2973.41
12.8	2744.9		12.8	2971.22
12.9	2744.31		12.9	2966.6
13	2744.09		13	2962.94
13.1	2743.65		13.1	2950.56
13.2	2746.29		13.2	2939.72
13.3	2747.97		13.3	2933.35
13.4	2746		13.4	2922.36
13.5	2746.07		13.5	2909.47
13.6	2745.12		13.6	2896.8
13.7	2744.53		13.7	2893.36
13.8	2743.65		13.8	2881.79
13.9	2744.97		13.9	2878.64
14	2749.58		14	2877.54
14.1	2746.58		14.1	2877.83
14.2	2746.44		14.2	2870.73
14.3	2749.15		14.3	2866.41
14.4	2748.63		14.4	2860.25
14.5	2749.37		14.5	2857.54
14.6	2748.41		14.6	2861.21
14.7	2748.19		14.7	2867.07
14.8	2745.92		14.8	2867.36
14.9	2746.14		14.9	2873.29
15	2748.49		15	2870.58
15.1	2750.02		15.1	2877.03
15.2	2749.29		15.2	2881.49
15.3	2750.68		15.3	2926.17
15.4	2751.34		15.4	3035.52
15.5	2752.15		15.5	3079.25
15.6	2753.47		15.6	3024.39
15.7	2752.88		15.7	3002.05
15.8	2754.27		15.8	2984.11
15.9	2755.74		15.9	2969.68
16	2755.96		16	2955.98
16.1	2756.25		16.1	2944.41
16.2	2756.4		16.2	2932.4
16.3	2758.45		16.3	2914.82
16.4	2759.33		16.4	2910.06
16.5	2758.08		16.5	2908.15
16.6	2757.06		16.6	2905
16.7	2758.01		16.7	2905.59
16.8	2760.57		16.8	2904.57
16.9	2760.94		16.9	2902.08
17	2761.6		17	2900.98
17.1	2763.13		17.1	2892.11
17.2	2764.89		17.2	2892.77
17.3	2765.55		17.3	2888.6
17.4	2766.5		17.4	2891.24
17.5	2764.67		17.5	2891.97
17.6	2764.67		17.6	2894.68
17.7	2766.14		17.7	2896.95
17.8	2765.77		17.8	2890.21
17.9	2765.11		17.9	2882.45
18	2766.65		18	2883.54
18.1	2766.5		18.1	2882.52
18.2	2766.43		18.2	2885.23
18.3	2769.87		18.3	2894.09
18.4	2771.26		18.4	2899.15
18.5	2771.04		18.5	2971.36
18.6	2770.39		18.6	3100.85
18.7	2770.68		18.7	3100.56
18.8	2771.19		18.8	3081.59
18.9	2768.7		18.9	3159.96
19	2768.63		19	3133.59
19.1	2768.12		19.1	3103.34
19.2	2765.7		19.2	3096.75
19.3	2765.84		19.3	3067.16
19.4	2767.6		19.4	3069.21
19.5	2765.99		19.5	3070.39
19.6	2766.14		19.6	3077.71
19.7	2765.33		19.7	3077.64
19.8	2764.75		19.8	3076.76
19.9	2765.84		19.9	3055.52
20	2763.57		20	3043.07
20.1	2762.99		20.1	3023.29
20.2	2761.82		20.2	3004.98
20.3	2760.06		20.3	2997.88
20.4	2759.77		20.4	2992.97
20.5	2762.77		20.5	2987.99
20.6	2760.28		20.6	2992.97
20.7	2760.72		20.7	2979.64
20.8	2762.62		20.8	2990.48
20.9	2762.04		20.9	2985.13
21	2764.09		21	2991.06
21.1	2764.09		21.1	2994.58
21.2	2763.57		21.2	2991.87
21.3	2762.55		21.3	3001.17
21.4	2762.04		21.4	2998.61
21.5	2761.96		21.5	3003.59
21.6	2762.92		21.6	2996.48
21.7	2763.79		21.7	2996.85
21.8	2765.04		21.8	2992.68
21.9	2765.55		21.9	3004.17
22	2765.11		22	2989.53
22.1	2764.31		22.1	2990.11
22.2	2765.48		22.2	2990.84
22.3	2767.9		22.3	2993.26
22.4	2767.68		22.4	2989.09
22.5	2770.09		22.5	2989.97
22.6	2772.8		22.6	2988.21
22.7	2774.05		22.7	2986.16
22.8	2776.17		22.8	2985.72
22.9	2778.3		22.9	2987.7
23	2779.47		23	2981.47
23.1	2778.37		23.1	2973.56
23.2	2780.13		23.2	2969.31
23.3	2780.93		23.3	2963.96
23.4	2783.64		23.4	2954.96
23.5	2786.21		23.5	2956.2
23.6	2788.99		23.6	2957.15
23.7	2790.45		23.7	2945.21
23.8	2789.94		23.8	2949.46
23.9	2788.92		23.9	2946.53
24	2789.06		24	2946.24
24.1	2790.53		24.1	2954
24.2	2792.65		24.2	2950.05
24.3	2791.41		24.3	2961.18
24.4	2802.61		24.4	2962.57
24.5	2798.22		24.5	2968.21
24.6	2799.02		24.6	2962.13
24.7	2795		24.7	2967.55
24.8	2796.97		24.8	2973.34
24.9	2796.24		24.9	2977.66
25	2794.78		25	2982.5
25.1	2796.24		25.1	2973.34
25.2	2793.46		25.2	2984.55
25.3	2791.77		25.3	2990.48
25.4	2793.09		25.4	3001.98
25.5	2792.14		25.5	2998.46
25.6	2791.63		25.6	3001.25
25.7	2791.7		25.7	2919.95
25.8	2793.38		25.8	2875.27
25.9	2794.26		25.9	2849.41
26	2793.46		26	2839.82
26.1	2793.6		26.1	2823.05
26.2	2794.34		26.2	2813.96
26.3	2796.31		26.3	2808.62
26.4	2805.03		26.4	2800.12
26.5	2819.24		26.5	2799.83
26.6	2825.98		26.6	2794.19
26.7	2821.29		26.7	2790.89
26.8	2816.31		26.8	2791.11
26.9	2819.6		26.9	2786.72
27	2808.4		27	2790.23
27.1	2805.4		27.1	2781.88
27.2	2800.78		27.2	2781.59
27.3	2797.92		27.3	2778.66
27.4	2795.95		27.4	2773.97
27.5	2792.8		27.5	2780.79
27.6	2789.72		27.6	2770.09
27.7	2789.14		27.7	2769.65
27.8	2786.5		27.8	2765.77
27.9	2785.77		27.9	2764.89
28	2784.89		28	2767.31
28.1	2784.74		28.1	2758.96
28.2	2784.01		28.2	2762.4
28.3	2782.98		28.3	2755.37
28.4	2781.01		28.4	2753.39
28.5	2780.93		28.5	2749.29
28.6	2776.9		28.6	2747.97
28.7	2775.81		28.7	2743.95
28.8	2773.9		28.8	2747.75
28.9	2771.12		28.9	2739.84
29	2768.92		29	2741.24
29.1	2769.65		29.1	2736.91
29.2	2767.6		29.2	2736.4
29.3	2765.84		29.3	2734.72
29.4	2764.97		29.4	2732.01
29.5	2764.31		29.5	2731.27
29.6	2762.84		29.6	2727.91
29.7	2763.28		29.7	2728.2
29.8	2763.06		29.8	2727.98
29.9	2762.33		29.9	2725.56
30	2762.04		30	2727.03
30.1	2761.38		30.1	2721.9
30.2	2761.01		30.2	2721.97
30.3	2759.77		30.3	2720
30.4	2759.47		30.4	2718.9
30.5	2758.67		30.5	2718.82
30.6	2758.81		30.6	2714.79
30.7	2758.23		30.7	2712.74
30.8	2758.01		30.8	2710.18
30.9	2757.35		30.9	2708.79
31	2757.35		31	2708.06
31.1	2757.79		31.1	2703.81
31.2	2758.45		31.2	2701.39
31.3	2757.2		31.3	2701.83
31.4	2755.37		31.4	2699.49
31.5	2755		31.5	2696.85
31.6	2755.88		31.6	2696.04
31.7	2755.81		31.7	2691.28
31.8	2754.57		31.8	2689.89
31.9	2754.49		31.9	2691.14
32	2755.81		32	2686.23
32.1	2754.27		32.1	2684.62
32.2	2753.32		32.2	2681.32
32.3	2756.32		32.3	2683.15
32.4	2757.35		32.4	2680.3
32.5	2758.3		32.5	2677.88
32.6	2759.11		32.6	2676.49
32.7	2758.45		32.7	2673.85
32.8	2758.37		32.8	2673.78
32.9	2758.37		32.9	2671.95
33	2758.89		33	2670.7
33.1	2759.03		33.1	2669.6
33.2	2759.11		33.2	2665.87
33.3	2757.93		33.3	2663.38
33.4	2758.01		33.4	2661.18
33.5	2757.86		33.5	2658.76
33.6	2756.18		33.6	2657.67
33.7	2756.84		33.7	2655.18
33.8	2757.79		33.8	2657.59
33.9	2754.35		33.9	2653.86
34	2756.18		34	2652.54
34.1	2757.28		34.1	2649.68
34.2	2757.57		34.2	2648.51
34.3	2757.2		34.3	2646.24
34.4	2756.84		34.4	2644.63
34.5	2754.93		34.5	2643.6
34.6	2758.3		34.6	2643.9
34.7	2760.72		34.7	2641.77
34.8	2762.55		34.8	2640.67
34.9	2762.4		34.9	2637.96
35	2760.64		35	2635.77
35.1	2762.92		35.1	2633.86
35.2	2761.96		35.2	2630.2
35.3	2763.5		35.3	2627.78
35.4	2764.09		35.4	2625.29
35.5	2764.31		35.5	2624.49
35.6	2764.09		35.6	2620.39
35.7	2763.28		35.7	2614.82
35.8	2764.89		35.8	2612.84
35.9	2766.14		35.9	2606.54
36	2767.46		36	2599.22
36.1	2765.48		36.1	2597.17
36.2	2765.41		36.2	2591.89
36.3	2768.26		36.3	2586.99
36.4	2770.68		36.4	2583.76
36.5	2765.41		36.5	2579.37
36.6	2762.92		36.6	2576.59
36.7	2759.84		36.7	2571.83
36.8	2757.28		36.8	2568.02
36.9	2754.42		36.9	2565.53
37	2752.44		37	2564.14
37.1	2747.31		37.1	2563.99
37.2	2743.21		37.2	2564.43
37.3	2741.38		37.3	2566.33
37.4	2739.04		37.4	2568.31
37.5	2736.62		37.5	2564.72
37.6	2734.94		37.6	2561.65
37.7	2733.98		37.7	2563.99
37.8	2732.81		37.8	2559.89
37.9	2729.96		37.9	2557.32
38	2728.78		38	2555.35
38.1	2727.47		38.1	2553.3
38.2	2726.88		38.2	2550.73
38.3	2726.37		38.3	2548.54
38.4	2726.59		38.4	2548.54
38.5	2727.32		38.5	2546.19
38.6	2727.25		38.6	2542.46
38.7	2727.47		38.7	2538.87
38.8	2729.96		38.8	2537.04
38.9	2726.07		38.9	2535.28
39	2729.96		39	2532.06
39.1	2734.06		39.1	2530.66
39.2	2735.96		39.2	2526.2
39.3	2734.35		39.3	2521.07
39.4	2733.33		39.4	2519.46
39.5	2731.64		39.5	2511.18
39.6	2732.67		39.6	2508.03
39.7	2730.32		39.7	2503.05
39.8	2727.54		39.8	2494.04
39.9	2723.44		39.9	2486.28
40	2728.12		40	2479.98
40.1	2731.93		40.1	2469.87
40.2	2733.76		40.2	2461.45
40.3	2734.35		40.3	2453.98
40.4	2733.69		40.4	2450.24
40.5	2731.71		40.5	2444.68
40.6	2731.57		40.6	2440.06
40.7	2730.4		40.7	2434.28
40.8	2726.66		40.8	2425.93
40.9	2725.49		40.9	2420.8
41	2734.57		41	2416.63
41.1	2738.6		41.1	2415.53
41.2	2739.4		41.2	2410.25
41.3	2738.31		41.3	2405.79
41.4	2736.69		41.4	2403.15
41.5	2735.01		41.5	2401.1
41.6	2733.84		41.6	2397.58
41.7	2734.06		41.7	2395.97
41.8	2726.59		41.8	2392.46
41.9	2732.67		41.9	2390.84
42	2742.48		42	2387.26
42.1	2745.19		42.1	2386.74
42.2	2744.09		42.2	2383.08
42.3	2744.75		42.3	2378.76
42.4	2740.94		42.4	2377.51
42.5	2739.11		42.5	2375.24
42.6	2740.06		42.6	2372.68
42.7	2735.52		42.7	2368.65
42.8	2735.01		42.8	2366.75
42.9	2744.6		42.9	2365.06
43	2749.95		43	2360.01
43.1	2750.46		43.1	2359.06
43.2	2750.68		43.2	2356.13
43.3	2748.19		43.3	2353.71
43.4	2745.63		43.4	2350.71
43.5	2745.78		43.5	2345.58
43.6	2744.38		43.6	2339.21
43.7	2743.43		43.7	2334.81
43.8	2743.58		43.8	2332.98
43.9	2740.65		43.9	2329.47
44	2743.8		44	2324.93
44.1	2749.73		44.1	2320.17
44.2	2757.13		44.2	2311.16
44.3	2759.25		44.3	2306.32
44.4	2753.32		44.4	2300.68
44.5	2748.41		44.5	2294.17
44.6	2745.12		44.6	2287.79
44.7	2742.92		44.7	2280.25
44.8	2742.04		44.8	2274.61
44.9	2740.06		44.9	2265.23
45	2740.65		45	2255.2
45.1	2743.21		45.1	2250
45.2	2745.48		45.2	2245.24
45.3	2747.46		45.3	2239.23
45.4	2748.05		45.4	2232.06
45.5	2750.32		45.5	2225.68
45.6	2750.54		45.6	2223.27
45.7	2748.78		45.7	2218.73
45.8	2748.41		45.8	2216.09
45.9	2746.44		45.9	2211.4
46	2755.08		46	2210.01
46.1	2767.24		46.1	2204.81
46.2	2771.63		46.2	2201.66
46.3	2766.28		46.3	2199.24
46.4	2762.11		46.4	2196.61
46.5	2760.06		46.5	2195.36
46.6	2757.42		46.6	2193.09
46.7	2755.44		46.7	2188.4
46.8	2753.54		46.8	2184.16
46.9	2757.57		46.9	2178.81
47	2763.06		47	2175.73
47.1	2764.97		47.1	2168.7
47.2	2765.7		47.2	2164.89
47.3	2763.94		47.3	2160.79
47.4	2761.52		47.4	2156.62
47.5	2761.23		47.5	2153.39
47.6	2759.99		47.6	2149.22
47.7	2758.01		47.7	2146.22
47.8	2760.06		47.8	2140.06
47.9	2763.5		47.9	2136.11
48	2767.16		48	2130.69
48.1	2767.82		48.1	2123.22
48.2	2766.94		48.2	2115.6
48.3	2766.72		48.3	2111.87
48.4	2764.53		48.4	2108.86
48.5	2761.52		48.5	2106.59
48.6	2759.91		48.6	2104.39
48.7	2764.31		48.7	2100.66
48.8	2768.48		48.8	2097.22
48.9	2769.21		48.9	2094.21
49	2767.82		49	2090.04
49.1	2765.26		49.1	2086.38
49.2	2762.55		49.2	2084.62
49.3	2759.25		49.3	2082.35
49.4	2755.15		49.4	2078.25
49.5	2755.37		49.5	2075.68
49.6	2758.81		49.6	2072.39
49.7	2761.08		49.7	2068.65
49.8	2763.79		49.8	2069.02
49.9	2760.42		49.9	2066.02
50	2758.3		50	2062.28
50.1	2756.4		50.1	2059.79
50.2	2752.81		50.2	2062.06
50.3	2750.68		50.3	2055.1
50.4	2752.88		50.4	2053.71
50.5	2758.08		50.5	2052.39
50.6	2761.16		50.6	2047.41
50.7	2759.77		50.7	2045.29
50.8	2756.98		50.8	2044.63
50.9	2755.88		50.9	2039.28
51	2754.64		51	2040.45
51.1	2750.83		51.1	2037.67
51.2	2753.25		51.2	2034.38
51.3	2763.72		51.3	2031.23
51.4	2772.07		51.4	2030.13
51.5	2772.73		51.5	2027.78
51.6	2762.62		51.6	2024.41
51.7	2760.94		51.7	2022.51
51.8	2759.4		51.8	2020.31
51.9	2759.69		51.9	2016.65
52	2763.87		52	2014.97
52.1	2766.87		52.1	2012.77
52.2	2767.38		52.2	2009.55
52.3	2767.46		52.3	2005.59
52.4	2765.48		52.4	2003.25
52.5	2765.7		52.5	1999.15
52.6	2763.5		52.6	2000.17
52.7	2761.23		52.7	1996.73
52.8	2761.6		52.8	1992.85
52.9	2760.79		52.9	1986.33
53	2760.79		53	1987.06
53.1	2759.91		53.1	1983.98
53.2	2757.93		53.2	1977.54
53.3	2756.25		53.3	1976.37
53.4	2752.37		53.4	1973.66
53.5	2750.24		53.5	1973.95
53.6	2751.78		53.6	1971.97
53.7	2756.4		53.7	1964.21
53.8	2761.45		53.8	1969.04
53.9	2766.94		53.9	1965.38
54	2768.92		54	1959.74
54.1	2766.28		54.1	1962.6
54.2	2764.23		54.2	1954.76
54.3	2763.28		54.3	1951.98
54.4	2761.3		54.4	1950.59
54.5	2760.21		54.5	1948.54
54.6	2758.74		54.6	1951.68
54.7	2759.4		54.7	1945.02
54.8	2757.13		54.8	1943.19
54.9	2757.86		54.9	1942.97
55	2756.18		55	1940.41
55.1	2757.06		55.1	1937.84
55.2	2755.22		55.2	1936.89
55.3	2753.76		55.3	1938.35
55.4	2754.13		55.4	1932.35
55.5	2754.05		55.5	1933.3
55.6	2755.15		55.6	1931.03
55.7	2756.03		55.7	1929.49
55.8	2755.74		55.8	1926.64
55.9	2754.42		55.9	1926.42
56	2753.61		56	1922.46
56.1	2751.93		56.1	1922.39
56.2	2748.63		56.2	1919.53
56.3	2750.1		56.3	1917.99
56.4	2750.9		56.4	1915.8
56.5	2751.12		56.5	1915.14
56.6	2750.46		56.6	1912.13
56.7	2749.58		56.7	1910.16
56.8	2748.93		56.8	1911.04
56.9	2747.39		56.9	1908.33
57	2747.53		57	1909.35
57.1	2748.71		57.1	1906.05
57.2	2747.17		57.2	1905.4
57.3	2744.46		57.3	1902.54
57.4	2741.24		57.4	1902.61
57.5	2738.96		57.5	1899.98
57.6	2739.11		57.6	1901.37
57.7	2741.75		57.7	1898.36
57.8	2742.63		57.8	1896.09
57.9	2742.77		57.9	1896.09
58	2744.46		58	1895.51
58.1	2744.38		58.1	1891.7
58.2	2745.85		58.2	1894.56
58.3	2741.6		58.3	1891.7
58.4	2737.35		58.4	1891.19
58.5	2733.98		58.5	1889.79
58.6	2731.35		58.6	1888.7
58.7	2733.98		58.7	1887.52
58.8	2737.94		58.8	1885.69
58.9	2739.55		58.9	1886.28
59	2738.45		59	1883.42
59.1	2737.57		59.1	1880.57
59.2	2739.11		59.2	1884.38
59.3	2738.16		59.3	1879.32
59.4	2737.87		59.4	1877.2
59.5	2737.21		59.5	1879.91
59.6	2737.57		59.6	1880.2
59.7	2737.5		59.7	1876.76
59.8	2736.84		59.8	1875.22
59.9	2736.77		59.9	1874.56
60	2735.67		60	1871.85
60.1	2734.94		60.1	1872.14
60.2	2736.25		60.2	1873.83
60.3	2734.42		60.3	1868.63
60.4	2731.2		60.4	1869.87
60.5	2730.91		60.5	1861.38
60.6	2730.4		60.6	1866.58
60.7	2728.42		60.7	1858.59
60.8	2727.61		60.8	1863.94
60.9	2727.47		60.9	1864.23
61	2725.56		61	1860.57
61.1	2723.14		61.1	1859.62
61.2	2719.78		61.2	1860.79
61.3	2719.85		61.3	1860.06
61.4	2717.14		61.4	1858.08
61.5	2718.16		61.5	1849.8
61.6	2725.63		61.6	1851.34
61.7	2724.76		61.7	1851.78
61.8	2724.17		61.8	1856.1
61.9	2728.27		61.9	1847.75
62	2747.09		62	1847.83
62.1	2739.7		62.1	1846.66
62.2	2739.48		62.2	1847.24
62.3	2736.77		62.3	1851.71
62.4	2734.86		62.4	1844.68
62.5	2727.69		62.5	1843.36
62.6	2724.02		62.6	1836.55
62.7	2726.15		62.7	1841.53
62.8	2729.81		62.8	1843.43
62.9	2736.04		62.9	1840.65
63	2738.82		63	1842.19
63.1	2738.82		63.1	1838.31
63.2	2739.99		63.2	1838.31
63.3	2735.74		63.3	1835.01
63.4	2734.5		63.4	1835.3
63.5	2736.11		63.5	1831.49
63.6	2733.33		63.6	1833.33
63.7	2703.22		63.7	1834.57
63.8	2661.25		63.8	1827.91
63.9	2638.62		63.9	1829.74
64	2623.17		64	1828.2
64.1	2612.11		64.1	1824.76
64.2	2603.03		64.2	1828.71
64.3	2595.85		64.3	1827.76
64.4	2589.99		64.4	1819.7
64.5	2584.64		64.5	1820.21
64.6	2580.1		64.6	1825.49
64.7	2576.07		64.7	1818.75
64.8	2572.27		64.8	1818.24
64.9	2569.48		64.9	1823.44
65	2566.99		65	1816.11
65.1	2564.72		65.1	1815.89
65.2	2562.82		65.2	1819.92
65.3	2560.47		65.3	1816.04
65.4	2559.16		65.4	1816.7
65.5	2556.81		65.5	1815.82
65.6	2555.13		65.6	1813.33
65.7	2552.71		65.7	1811.43
65.8	2550.66		65.8	1814.28
65.9	2548.32		65.9	1813.55
66	2546.41		66	1810.55
66.1	2544.65		66.1	1809.81
66.2	2542.75		66.2	1810.18
66.3	2540.62		66.3	1806.52
66.4	2539.23		66.4	1809.23
66.5	2537.04		66.5	1804.69
66.6	2535.57		66.6	1803.08
66.7	2533.59		66.7	1805.71
66.8	2532.28		66.8	1807.47
66.9	2529.49		66.9	1828.42
67	2528.54		67	1802.42
67.1	2527.22		67.1	1801.98
67.2	2525.02		67.2	1803.22
67.3	2523.41		67.3	1798.39
67.4	2521.88		67.4	1801.98
67.5	2520.48		67.5	1798.9
67.6	2518.73		67.6	1791.36
67.7	2516.24		67.7	1797.44
67.8	2515.21		67.8	1795.68
67.9	2514.04		67.9	1789.01
68	2511.77		68	1795.97
68.1	2510.16		68.1	1792.16
68.2	2508.25		68.2	1791.14
68.3	2506.27		68.3	1790.55
68.4	2506.35		68.4	1789.82
68.5	2503.71		68.5	1785.64
68.6	2501.66		68.6	1793.12
68.7	2500.93		68.7	1787.99
68.8	2499.1		68.8	1792.53
68.9	2497.34		68.9	1781.98
69	2496.31		69	1785.57
69.1	2494.41		69.1	1788.35
69.2	2493.31		69.2	1778.54
69.3	2491.85		69.3	1779.79
69.4	2490.23		69.4	1772.68
69.5	2488.11		69.5	1788.28
69.6	2486.94		69.6	1786.6
69.7	2484.81		69.7	1780
69.8	2482.62		69.8	1771.51
69.9	2480.27		69.9	1781.25
70	2477.78		70	1783.59
70.1	2475.88		70.1	1775.1
70.2	2473.61		70.2	1772.9
70.3	2472.29		70.3	1771.73
70.4	2470.83		70.4	1778.69
70.5	2469.07		70.5	1785.21
70.6	2467.53		70.6	1770.56
70.7	2465.92		70.7	1766.02
70.8	2464.6		70.8	1774
70.9	2463.57		70.9	1782.06
71	2462.7		71	1774.51
71.1	2460.64		71.1	1773.41
71.2	2459.47		71.2	1769.17
71.3	2458.59		71.3	1763.16
71.4	2456.91		71.4	1766.6
71.5	2455.08		71.5	1774.44
71.6	2453.76		71.6	1762.79
71.7	2452.51		71.7	1764.26
71.8	2451.34		71.8	1765.87
71.9	2449.95		71.9	1764.48
72	2448.63		72	1766.02
72.1	2447.53		72.1	1767.26
72.2	2445.85		72.2	1764.18
72.3	2444.9		72.3	1761.69
72.4	2443.36		72.4	1763.53
72.5	2442.11		72.5	1759.86
72.6	2440.94		72.6	1755.1
72.7	2439.99		72.7	1758.33
72.8	2438.82		72.8	1760.74
72.9	2436.84		72.9	1759.2
73	2436.33		73	1753.05
73.1	2435.6		73.1	1754.88
73.2	2433.69		73.2	1752.1
73.3	2432.89		73.3	1753.05
73.4	2431.42		73.4	1758.11
73.5	2430.03		73.5	1755.69
73.6	2429.66		73.6	1757.74
73.7	2428.05		73.7	1755.18
73.8	2426.73		73.8	1752.76
73.9	2425.63		73.9	1751.22
74	2424.39		74	1747.71
74.1	2422.78		74.1	1746.46
74.2	2423.07		74.2	1745.43
74.3	2420.73		74.3	1751.51
74.4	2418.46		74.4	1747.49
74.5	2416.41		74.5	1749.46
74.6	2411.5		74.6	1750.71
74.7	2400.44		74.7	1745.21
74.8	2375.68		74.8	1748.58
74.9	2327.27		74.9	1744.41
75	2312.26		75	1744.56
75.1	2293.73		75.1	1748.22
75.2	2275.12		75.2	1745.95
75.3	2265.89		75.3	1745.73
75.4	2265.67		75.4	1740.09
75.5	2265.38		75.5	1748.36
75.6	2263.33		75.6	1743.9
75.7	2262.01		75.7	1742.29
75.8	2262.16		75.8	1742.14
75.9	2262.6		75.9	1742.36
76	2262.23		76	1735.47
76.1	2264.28		76.1	1744.92
76.2	2265.53		76.2	1739.5
76.3	2265.16		76.3	1739.21
76.4	2264.94		76.4	1737.16
76.5	2265.16		76.5	1735.25
76.6	2265.89		76.6	1739.43
76.7	2263.55		76.7	1735.69
76.8	2262.45		76.8	1738.7
76.9	2262.96		76.9	1741.99
77	2259.59		77	1739.65
77.1	2259.16		77.1	1735.62
77.2	2258.64		77.2	1737.96
77.3	2257.84		77.3	1729.32
77.4	2256.88		77.4	1745.29
77.5	2254.83		77.5	1729.25
77.6	2254.61		77.6	1720.17
77.7	2253.88		77.7	1744.19
77.8	2252.64		77.8	1736.94
77.9	2251.39		77.9	1723.02
78	2250.88		78	1732.4
78.1	2250.81		78.1	1730.93
78.2	2249.63		78.2	1734.01
78.3	2249.49		78.3	1730.2
78.4	2248.97		78.4	1722.14
78.5	2248.46		78.5	1723.75
78.6	2246.92		78.6	1731.96
78.7	2246.19		78.7	1736.43
78.8	2244.07		78.8	1716.72
78.9	2243.19		78.9	1718.85
79	2242.31		79	1733.94
79.1	2241.65		79.1	1719.58
79.2	2240.84		79.2	1725.88
79.3	2239.89		79.3	1727.42
79.4	2237.99		79.4	1718.12
79.5	2237.48		79.5	1715.11
79.6	2236.01		79.6	1728.88
79.7	2234.69		79.7	1724.34
79.8	2233.89		79.8	1720.97
79.9	2233.23		79.9	1722.95
80	2232.42		80	1716.43
80.1	2230.37		80.1	1719.21
80.2	2230		80.2	1721.78
80.3	2229.57		80.3	1722.07
80.4	2229.2		80.4	1717.9
80.5	2228.54		80.5	1719.87
80.6	2227.29		80.6	1721.56
80.7	2226.56		80.7	1718.41
80.8	2224.73		80.8	1715.33
80.9	2223.71		80.9	1720.53
81	2222.17		81	1715.48
81.1	2221.22		81.1	1712.18
81.2	2220.04		81.2	1723.68
81.3	2217.99		81.3	1719.65
81.4	2217.55		81.4	1713.43
81.5	2215.8		81.5	1722.14
81.6	2214.84		81.6	1716.14
81.7	2212.79		81.7	1711.89
81.8	2210.82		81.8	1720.61
81.9	2209.13		81.9	1716.28
82	2207.89		82	1707.28
82.1	2206.2		82.1	1715.7
82.2	2204.52		82.2	1710.42
82.3	2204.74		82.3	1701.27
82.4	2203.49		82.4	1714.38
82.5	2201.15		82.5	1712.26
82.6	2199.98		82.6	1711.67
82.7	2200.49		82.7	1708.74
82.8	2199.17		82.8	1714.23
82.9	2198.44		82.9	1702.37
83	2197.05		83	1711.74
83.1	2195.29		83.1	1721.48
83.2	2194.48		83.2	1703.61
83.3	2192.58		83.3	1708.59
83.4	2191.99		83.4	1709.47
83.5	2191.48		83.5	1724.49
83.6	2189.79		83.6	1703.76
83.7	2188.7		83.7	1707.2
83.8	2186.87		83.8	1707.5
83.9	2186.87		83.9	1708.23
84	2187.52		84	1711.74
84.1	2184.89		84.1	1703.17
84.2	2182.84		84.2	1699.07
84.3	2183.06		84.3	1708.52
84.4	2182.76		84.4	1712.92
84.5	2181.15		84.5	1708.89
84.6	2180.27		84.6	1695.56
84.7	2178.59		84.7	1702.37
84.8	2178		84.8	1704.13
84.9	2178.52		84.9	1710.35
85	2176.76		85	1706.91
85.1	2177.64		85.1	1694.68
85.2	2173.9		85.2	1706.91
85.3	2173.9		85.3	1709.91
85.4	2174.27		85.4	1696.29
85.5	2171.56		85.5	1712.4
85.6	2170.97		85.6	1706.91
85.7	2170.61		85.7	1700.9
85.8	2169.58		85.8	1692.77
85.9	2169.29		85.9	1708.81
86	2166.72		86	1701.64
86.1	2166.28		86.1	1706.54
86.2	2166.87		86.2	1708.01
86.3	2166.14		86.3	1683.54
86.4	2163.79		86.4	1704.05
86.5	2164.23		86.5	1708.89
86.6	2162.62		86.6	1703.98
86.7	2160.86		86.7	1694.46
86.8	2162.18		86.8	1701.93
86.9	2160.5		86.9	1705.08
87	2157.86		87	1689.99
87.1	2158.08		87.1	1705
87.2	2157.13		87.2	1702.22
87.3	2155.96		87.3	1698.34
87.4	2156.1		87.4	1698.93
87.5	2154.27		87.5	1699
87.6	2153.32		87.6	1690.36
87.7	2153.61		87.7	1696.44
87.8	2152.37		87.8	1703.61
87.9	2150.68		87.9	1702.73
88	2151.2		88	1696
88.1	2150.1		88.1	1697.97
88.2	2147.24		88.2	1695.12
88.3	2146.8		88.3	1692.7
88.4	2145.04		88.4	1700.24
88.5	2144.02		88.5	1698.12
88.6	2143.51		88.6	1694.09
88.7	2142.19		88.7	1695.7
88.8	2141.02		88.8	1699.73
88.9	2141.02		88.9	1693.95
89	2138.82		89	1689.62
89.1	2136.91		89.1	1698.71
89.2	2136.84		89.2	1691.97
89.3	2135.38		89.3	1690.94
89.4	2134.06		89.4	1699.22
89.5	2133.69		89.5	1688.96
89.6	2133.03		89.6	1700.68
89.7	2131.13		89.7	1696.07
89.8	2130.98		89.8	1693.29
89.9	2129.44		89.9	1689.92
90	2129		90	1697.31
90.1	2128.27		90.1	1702.22
90.2	2126.95		90.2	1693.51
90.3	2125.93		90.3	1688.23
90.4	2125.71		90.4	1694.82
90.5	2124.17		90.5	1699.73
90.6	2123.88		90.6	1694.68
90.7	2121.61		90.7	1685.45
90.8	2120.36		90.8	1695.78
90.9	2121.68		90.9	1692.26
91	2119.04		91	1695.34
91.1	2119.41		91.1	1696.22
91.2	2118.68		91.2	1697.68
91.3	2115.67		91.3	1692.19
91.4	2114.58		91.4	1703.32
91.5	2114.28		91.5	1690.72
91.6	2113.18		91.6	1689.62
91.7	2111.94		91.7	1697.61
91.8	2109.08		91.8	1700.98
91.9	2109.38		91.9	1691.46
92	2108.28		92	1700.32
92.1	2106.45		92.1	1699.73
92.2	2106.81		92.2	1694.31
92.3	2105.57		92.3	1698.41
92.4	2103.08		92.4	1690.94
92.5	2101.98		92.5	1686.04
92.6	2102.05		92.6	1687.87
92.7	2100.37		92.7	1696.22
92.8	2100.73		92.8	1692.92
92.9	2097.95		92.9	1696.29
93	2095.31		93	1694.68
93.1	2097		93.1	1694.75
93.2	2095.97		93.2	1680.98
93.3	2094.8		93.3	1693.51
93.4	2091.8		93.4	1693.43
93.5	2091.94		93.5	1687.57
93.6	2093.04		93.6	1696
93.7	2089.6		93.7	1689.62
93.8	2088.43		93.8	1674.46
93.9	2087.18		93.9	1701.27
94	2087.18		94	1696.66
94.1	2087.84		94.1	1685.01
94.2	2084.91		94.2	1692.77
94.3	2084.18		94.3	1706.62
94.4	2083.59		94.4	1684.42
94.5	2082.2		94.5	1679
94.6	2081.69		94.6	1705.88
94.7	2081.03		94.7	1700.39
94.8	2080.08		94.8	1693.43
94.9	2077.59		94.9	1685.67
95	2077.73		95	1688.01
95.1	2077		95.1	1688.82
95.2	2074.58		95.2	1688.75
95.3	2074.95		95.3	1698.05
95.4	2073.12		95.4	1682.89
95.5	2072.83		95.5	1663.04
95.6	2071.66		95.6	1708.23
95.7	2070.12		95.7	1685.74
95.8	2069.02		95.8	1675.2
95.9	2068.36		95.9	1692.99
96	2065.5		96	1675.71
96.1	2065.21		96.1	1692.99
96.2	2064.04		96.2	1688.23
96.3	2062.79		96.3	1694.38
96.4	2062.06		96.4	1681.42
96.5	2061.25		96.5	1692.55
96.6	2060.45		96.6	1690.14
96.7	2059.5		96.7	1679.59
96.8	2058.4		96.8	1701.78
96.9	2058.18		96.9	1689.4
97	2055.91		97	1681.64
97.1	2055.98		97.1	1688.67
97.2	2054.37		97.2	1685.45
97.3	2052.1		97.3	1683.25
97.4	2051.73		97.4	1690.65
97.5	2050.78		97.5	1694.46
97.6	2049.83		97.6	1677.25
97.7	2048.66		97.7	1685.23
97.8	2048.44		97.8	1688.53
97.9	2045.65		97.9	1673.29
98	2045.73		98	1686.84
98.1	2045.36		98.1	1697.09
98.2	2043.24		98.2	1696.29
98.3	2043.02		98.3	1689.48
98.4	2042.21		98.4	1688.89
98.5	2040.45		98.5	1696.44
98.6	2041.7		98.6	1688.45
98.7	2040.45		98.7	1691.6
98.8	2037.23		98.8	1687.65
98.9	2036.35		98.9	1676.15
99	2037.6		99	1683.91
99.1	2037.38		99.1	1681.42
99.2	2034.08		99.2	1692.19
99.3	2035.47		99.3	1688.82
99.4	2034.23		99.4	1693.87
99.5	2032.1		99.5	1692.11
99.6	2032.98		99.6	1689.77
99.7	2030.93		99.7	1681.42
99.8	2030.27		99.8	1677.1
99.9	2030.86		99.9	1686.33
100	2030.42		100	1692.85
100.1	2027.56		--
100.2	2030.13		--
100.3	2026.68		--
100.4	2024.63		--
100.5	2026.39		--
100.6	2024.12		--
100.7	2022.14		--
100.8	2022.58		--
100.9	2024.41		--
101	2022.29		--
101.1	2020.09		--
101.2	2020.17		--
101.3	2021.12		--
101.4	2018.99		--
101.5	2017.97		--
101.6	2015.62		--
101.7	2015.48		--
101.8	2019.07		--
101.9	2013.94		--
102	2014.6		--
102.1	2012.92		--
102.2	2013.35		--
102.3	2012.77		--
102.4	2014.67		--
102.5	2009.69		--
102.6	2009.03		--
102.7	2009.33		--
102.8	2009.55		--
102.9	2006.91		--
103	2005.96		--
103.1	2006.69		--
103.2	2006.4		--
103.3	2006.03		--
103.4	2004.27		--
103.5	2004.64		--
103.6	2003.47		--
103.7	2004.27		--
103.8	2003.61		--
103.9	2000.46		--
104	1999.8		--
104.1	2001.34		--
104.2	1999.44		--
104.3	1998.78		--
104.4	1999.44		--
104.5	1996.22		--
104.6	1996.14		--
104.7	1996.58		--
104.8	1994.38		--
104.9	1994.9		--
105	1993.95		--
105.1	1993.58		--
105.2	1992.04		--
105.3	1991.16		--
105.4	1991.38		--
105.5	1989.7		--
105.6	1991.89		--
105.7	1990.28		--
105.8	1987.65		--
105.9	1988.23		--
106	1987.35		--
106.1	1987.5		--
106.2	1987.28		--
106.3	1984.86		--
106.4	1984.2		--
106.5	1985.89		--
106.6	1983.11		--
106.7	1983.98		--
106.8	1982.3		--
106.9	1982.37		--
107	1980.83		--
107.1	1980.25		--
107.2	1981.64		--
107.3	1979		--
107.4	1978.49		--
107.5	1979.3		--
107.6	1979.08		--
107.7	1977.17		--
107.8	1977.1		--
107.9	1976.37		--
108	1974.46		--
108.1	1975.2		--
108.2	1974.32		--
108.3	1972.63		--
108.4	1973.8		--
108.5	1969.7		--
108.6	1972.27		--
108.7	1974.68		--
108.8	1972.71		--
108.9	1969.34		--
109	1969.85		--
109.1	1969.92		--
109.2	1969.78		--
109.3	1967.65		--
109.4	1966.19		--
109.5	1965.82		--
109.6	1966.7		--
109.7	1967.36		--
109.8	1965.67		--
109.9	1964.06		--
110	1967.36		--
110.1	1960.25		--
110.2	1961.87		--
110.3	1965.31		--
110.4	1961.94		--
110.5	1961.87		--
110.6	1962.16		--
110.7	1961.79		--
110.8	1960.25		--
110.9	1956.45		--
111	1960.69		--
111.1	1957.84		--
111.2	1957.32		--
111.3	1957.4		--
111.4	1956.88		--
111.5	1955.05		--
111.6	1956.01		--
111.7	1955.64		--
111.8	1953.59		--
111.9	1955.13		--
112	1953.88		--
112.1	1950.22		--
112.2	1952.64		--
112.3	1950.07		--
112.4	1950.37		--
112.5	1951.61		--
112.6	1950.51		--
112.7	1949.05		--
112.8	1950.29		--
112.9	1950.07		--
113	1946.7		--
113.1	1948.61		--
113.2	1948.83		--
113.3	1945.09		--
113.4	1945.46		--
113.5	1944.73		--
113.6	1945.53		--
113.7	1946.78		--
113.8	1943.99		--
113.9	1943.26		--
114	1944.14		--
114.1	1942.09		--
114.2	1939.82		--
114.3	1943.41		--
114.4	1942.53		--
114.5	1940.84		--
114.6	1940.41		--
114.7	1940.48		--
114.8	1937.55		--
114.9	1938.43		--
115	1938.57		--
115.1	1936.08		--
115.2	1937.55		--
115.3	1937.84		--
115.4	1935.5		--
115.5	1934.77		--
115.6	1934.03		--
115.7	1935.06		--
115.8	1934.69		--
115.9	1932.42		--
116	1933.67		--
116.1	1931.25		--
116.2	1932.2		--
116.3	1932.28		--
116.4	1932.28		--
116.5	1930.37		--
116.6	1929.71		--
116.7	1927.81		--
116.8	1929.64		--
116.9	1929.57		--
117	1926.93		--
117.1	1925.39		--
117.2	1925.76		--
117.3	1927.15		--
117.4	1930.08		--
117.5	1927.37		--
117.6	1922.75		--
117.7	1923.05		--
117.8	1925.32		--
117.9	1925.24		--
118	1923.05		--
118.1	1921.8		--
118.2	1921.51		--
118.3	1921.95		--
118.4	1924.58		--
118.5	1921.58		--
118.6	1917.26		--
118.7	1923.49		--
118.8	1923.56		--
118.9	1920.19		--
119	1916.67		--
119.1	1919.17		--
119.2	1917.55		--
119.3	1920.92		--
119.4	1917.77		--
119.5	1915.8		--
119.6	1915.58		--
119.7	1917.85		--
119.8	1916.09		--
119.9	1912.21		--
120	1916.38		--
120.1	1916.16		--
120.2	1913.01		--
120.3	1914.26		--
120.4	1913.38		--
120.5	1910.89		--
120.6	1911.55		--
120.7	1912.87		--
120.8	1910.82		--
120.9	1910.3		--
121	1911.33		--
121.1	1909.28		--
121.2	1906.57		--
121.3	1910.08		--
121.4	1909.72		--
121.5	1906.2		--
121.6	1907.59		--
121.7	1907.45		--
121.8	1907.45		--
121.9	1906.64		--
122	1905.83		--
122.1	1905.83		--
122.2	1905.47		--
122.3	1903.93		--
122.4	1904.52		--
122.5	1904.59		--
122.6	1903.05		--
122.7	1903.49		--
122.8	1903.78		--
122.9	1900.71		--
123	1899.76		--
123.1	1902.17		--
123.2	1901.29		--
123.3	1903.2		--
123.4	1902.69		--
123.5	1901.15		--
123.6	1900.71		--
123.7	1898.51		--
123.8	1898.22		--
123.9	1898.95		--
124	1896.39		--
124.1	1897.05		--
124.2	1898.29		--
124.3	1897.05		--
124.4	1897.92		--
124.5	1897.85		--
124.6	1894.7		--
124.7	1895.14		--
124.8	1893.6		--
124.9	1894.19		--
125	1893.02		--
125.1	1893.53		--
125.2	1889.14		--
125.3	1895.29		--
125.4	1893.16		--
125.5	1889.87		--
125.6	1893.16		--
125.7	1892.43		--
125.8	1886.79		--
125.9	1889.94		--
126	1890.45		--
126.1	1890.09		--
126.2	1889.72		--
126.3	1887.74		--
126.4	1889.65		--
126.5	1888.84		--
126.6	1889.43		--
126.7	1887.01		--
126.8	1882.76		--
126.9	1888.92		--
127	1888.84		--
127.1	1884.67		--
127.2	1880.79		--
127.3	1885.47		--
127.4	1884.38		--
127.5	1883.94		--
127.6	1883.28		--
127.7	1884.3		--
127.8	1882.76		--
127.9	1883.42		--
128	1882.91		--
128.1	1881.88		--
128.2	1883.28		--
128.3	1879.39		--
128.4	1882.1		--
128.5	1881.59		--
128.6	1880.35		--
128.7	1880.27		--
128.8	1879.39		--
128.9	1876.76		--
129	1877.42		--
129.1	1878.59		--
129.2	1877.27		--
129.3	1876.61		--
129.4	1877.42		--
129.5	1878.74		--
129.6	1876.76		--
129.7	1876.46		--
129.8	1875.73		--
129.9	1871.85		--
130	1875.95		--
130.1	1873.68		--
130.2	1872.36		--
130.3	1876.1		--
130.4	1871.26		--
130.5	1873.54		--
130.6	1872.66		--
130.7	1871.85		--
130.8	1870.9		--
130.9	1869.36		--
131	1870.75		--
131.1	1868.63		--
131.2	1870.75		--
131.3	1873.75		--
131.4	1868.26		--
131.5	1875.44		--
131.6	1869.43		--
131.7	1867.46		--
131.8	1867.9		--
131.9	1869.36		--
132	1866.58		--
132.1	1866.14		--
132.2	1864.38		--
132.3	1864.45		--
132.4	1863.87		--
132.5	1865.77		--
132.6	1862.92		--
132.7	1865.99		--
132.8	1865.7		--
132.9	1862.33		--
133	1862.84		--
133.1	1863.79		--
133.2	1862.48		--
133.3	1861.01		--
133.4	1860.94		--
133.5	1864.75		--
133.6	1858.81		--
133.7	1857.42		--
133.8	1863.72		--
133.9	1858.15		--
134	1859.4		--
134.1	1857.93		--
134.2	1857.06		--
134.3	1860.42		--
134.4	1861.45		--
134.5	1856.25		--
134.6	1855.22		--
134.7	1862.18		--
134.8	1856.84		--
134.9	1855.81		--
135	1850.61		--
135.1	1864.67		--
135.2	1856.54		--
135.3	1853.1		--
135.4	1856.98		--
135.5	1849.73		--
135.6	1851.93		--
135.7	1852.95		--
135.8	1855.37		--
135.9	1853.54		--
136	1855.96		--
136.1	1853.54		--
136.2	1853.25		--
136.3	1853.76		--
136.4	1849.37		--
136.5	1850.54		--
136.6	1851.2		--
136.7	1851.56		--
136.8	1850.24		--
136.9	1850.46		--
137	1850.54		--
137.1	1846.14		--
137.2	1847.75		--
137.3	1850.32		--
137.4	1847.24		--
137.5	1848.49		--
137.6	1848.56		--
137.7	1846.36		--
137.8	1847.02		--
137.9	1847.09		--
138	1846.58		--
138.1	1844.53		--
138.2	1845.34		--
138.3	1845.04		--
138.4	1844.9		--
138.5	1846.36		--
138.6	1842.77		--
138.7	1843.87		--
138.8	1842.11		--
138.9	1842.99		--
139	1844.02		--
139.1	1843.73		--
139.2	1840.65		--
139.3	1841.6		--
139.4	1841.46		--
139.5	1840.72		--
139.6	1842.11		--
139.7	1844.31		--
139.8	1838.67		--
139.9	1839.92		--
140	1841.46		--
140.1	1837.72		--
140.2	1837.06		--
140.3	1841.31		--
140.4	1838.01		--
140.5	1840.87		--
140.6	1840.65		--
140.7	1834.5		--
140.8	1838.75		--
140.9	1842.41		--
141	1834.86		--
141.1	1834.72		--
141.2	1836.62		--
141.3	1837.13		--
141.4	1834.94		--
141.5	1837.13		--
141.6	1835.45		--
141.7	1832.52		--
141.8	1830.91		--
141.9	1835.67		--
142	1830.76		--
142.1	1836.69		--
142.2	1832.01		--
142.3	1828.71		--
142.4	1827.83		--
142.5	1832.59		--
142.6	1833.62		--
142.7	1827.39		--
142.8	1826.59		--
142.9	1828.27		--
143	1832.81		--
143.1	1830.18		--
143.2	1827.25		--
143.3	1829.37		--
143.4	1827.69		--
143.5	1827.54		--
143.6	1830.62		--
143.7	1821.24		--
143.8	1826.07		--
143.9	1827.25		--
144	1826.73		--
144.1	1824.61		--
144.2	1826.81		--
144.3	1822.19		--
144.4	1827.1		--
144.5	1824.24		--
144.6	1825.93		--
144.7	1822.19		--
144.8	1821.9		--
144.9	1822.05		--
145	1824.54		--
145.1	1823.14		--
145.2	1822.05		--
145.3	1824.32		--
145.4	1820.29		--
145.5	1818.82		--
145.6	1820.36		--
145.7	1824.46		--
145.8	1819.26		--
145.9	1819.34		--
146	1822.56		--
146.1	1815.89		--
146.2	1819.12		--
146.3	1819.78		--
146.4	1816.7		--
146.5	1816.41		--
146.6	1819.85		--
146.7	1820.14		--
146.8	1815.89		--
146.9	1820.8		--
147	1821.68		--
147.1	1818.16		--
147.2	1816.26		--
147.3	1816.55		--
147.4	1814.28		--
147.5	1818.46		--
147.6	1814.5		--
147.7	1812.01		--
147.8	1819.26		--
147.9	1816.55		--
148	1814.21		--
148.1	1816.11		--
148.2	1815.45		--
148.3	1812.52		--
148.4	1812.96		--
148.5	1812.74		--
148.6	1813.62		--
148.7	1810.4		--
148.8	1813.11		--
148.9	1808.13		--
149	1814.21		--
149.1	1809.96		--
149.2	1804.76		--
149.3	1809.01		--
149.4	1811.94		--
149.5	1811.65		--
149.6	1808.35		--
149.7	1809.89		--
149.8	1807.18		--
149.9	1808.64		--
150	1807.32		--
150.1	1807.32		--
150.2	1806.59		--
150.3	1806.37		--
150.4	1807.47		--
150.5	1805.57		--
150.6	1801.17		--
150.7	1808.64		--
150.8	1809.45		--
150.9	1806.74		--

## Sheet: Fig. 1e
Ti		V2O5		Cr		MoCl3		WO3		B2O3		C
Temperature (K)	Vapor pressure (Pa)	Temperature (K)	Vapor pressure (Pa)	Temperature (K)	Vapor pressure (Pa)	Temperature (K)	Vapor pressure (Pa)	Temperature (K)	Vapor pressure (Pa)	Temperature (K)	Vapor pressure (Pa)	Temperature (K)	Vapor pressure (Pa)
1982	1	882	0.133	1656	1	463.213	1	1320	0.133	1743	0.133	2839	10
2171	10	1007	1.33	1807	10	474.921	10	1395	1.33	1943	1.33	3048	100
2403	100	1173	13.3	1991	100	488.165	100	1479	13.3	2193	13.3	3289	1000
2692	1000	1406	133	2223	1000	503.268	1000	1573	133	2513	133
3064	10000	1753	1330	2530	10000	520.652	10000	1681	1330	2953	1330
		2323	13300			540.875	100000	1803	13300
								1933	133000

## Sheet: Fig. 2a
β-Mo2C		PDF#35-0787			α-MoC1-x		PDF#65-0897			η-MoC1-x		PDF#65-8092
2theta	Intensity (a.u.)	2theta	Intensity (a.u.)		2theta	Intensity (a.u.)	2theta	Intensity (a.u.)		2theta	Intensity (a.u.)	2theta	Intensity (a.u.)
10	175	34.528	17.9		10	69	36.387	100		10	102	35.022	20
10.02	161	38.041	21.8		10.05	70	42.266	80.5		10.05	107	36.774	42
10.04	181	39.58	100		10.1	73	61.311	57.3		10.1	110	39.276	45
10.06	163	52.308	19.5		10.15	69	73.436	48.4		10.15	123	42.569	39
10.08	160	61.866	22		10.2	69	77.285	19.2		10.2	106	46.762	21
10.1	179	69.764	21.3		10.25	65				10.25	118	56.364	19
10.12	178	72.819	2.6		10.3	77				10.3	98	61.524	54
10.14	175	74.983	21.2		10.35	67				10.35	97	61.935	27
10.16	156	75.979	16.7		10.4	76				10.4	113	67.915	30
10.18	170	81.357	3.3		10.45	79				10.45	91	72.933	8
10.2	183	85.242	4.8		10.5	63				10.5	98	73.928	64
10.22	180				10.55	70				10.55	106	74.334	32
10.24	178				10.6	69				10.6	114	75.302	41
10.26	186				10.65	61				10.65	107	77.697	33
10.28	175				10.7	75				10.7	104	79.708	26
10.3	185				10.75	65				10.75	97	80.676	9
10.32	166				10.8	71				10.8	125	81.087	9
10.34	181				10.85	84				10.85	107	88.287	9
10.36	139				10.9	61				10.9	104
10.38	160				10.95	50				10.95	87
10.4	161				11	65				11	78
10.42	162				11.05	62				11.05	109
10.44	153				11.1	51				11.1	92
10.46	183				11.15	59				11.15	110
10.48	177				11.2	60				11.2	87
10.5	175				11.25	41				11.25	111
10.52	152				11.3	58				11.3	109
10.54	159				11.35	70				11.35	97
10.56	164				11.4	61				11.4	105
10.58	171				11.45	60				11.45	88
10.6	167				11.5	55				11.5	123
10.62	176				11.55	70				11.55	97
10.64	149				11.6	56				11.6	98
10.66	167				11.65	68				11.65	102
10.68	155				11.7	66				11.7	84
10.7	148				11.75	65				11.75	98
10.72	166				11.8	47				11.8	87
10.74	170				11.85	62				11.85	96
10.76	159				11.9	69				11.9	95
10.78	149				11.95	66				11.95	84
10.8	125				12	61				12	82
10.82	174				12.05	55				12.05	115
10.84	176				12.1	66				12.1	88
10.86	158				12.15	50				12.15	98
10.88	162				12.2	62				12.2	105
10.9	176				12.25	57				12.25	99
10.92	154				12.3	55				12.3	85
10.94	157				12.35	54				12.35	76
10.96	177				12.4	67				12.4	84
10.98	163				12.45	43				12.45	85
11	158				12.5	69				12.5	85
11.02	160				12.55	46				12.55	101
11.04	175				12.6	54				12.6	84
11.06	162				12.65	62				12.65	90
11.08	162				12.7	48				12.7	93
11.1	155				12.75	53				12.75	70
11.12	163				12.8	51				12.8	90
11.14	181				12.85	45				12.85	85
11.16	150				12.9	63				12.9	94
11.18	174				12.95	43				12.95	85
11.2	159				13	54				13	110
11.22	162				13.05	45				13.05	100
11.24	162				13.1	62				13.1	90
11.26	173				13.15	64				13.15	80
11.28	157				13.2	58				13.2	83
11.3	143				13.25	43				13.25	71
11.32	134				13.3	57				13.3	87
11.34	147				13.35	56				13.35	79
11.36	153				13.4	48				13.4	87
11.38	169				13.45	45				13.45	102
11.4	147				13.5	59				13.5	73
11.42	156				13.55	51				13.55	98
11.44	176				13.6	54				13.6	103
11.46	134				13.65	61				13.65	91
11.48	167				13.7	59				13.7	83
11.5	163				13.75	55				13.75	96
11.52	143				13.8	48				13.8	84
11.54	167				13.85	70				13.85	72
11.56	147				13.9	52				13.9	67
11.58	155				13.95	46				13.95	81
11.6	157				14	45				14	95
11.62	154				14.05	58				14.05	78
11.64	144				14.1	53				14.1	77
11.66	147				14.15	60				14.15	87
11.68	158				14.2	55				14.2	95
11.7	153				14.25	46				14.25	81
11.72	157				14.3	48				14.3	104
11.74	157				14.35	41				14.35	83
11.76	143				14.4	56				14.4	85
11.78	149				14.45	48				14.45	66
11.8	144				14.5	44				14.5	81
11.82	143				14.55	61				14.55	74
11.84	161				14.6	57				14.6	83
11.86	139				14.65	50				14.65	89
11.88	181				14.7	47				14.7	87
11.9	131				14.75	42				14.75	90
11.92	170				14.8	52				14.8	81
11.94	136				14.85	39				14.85	72
11.96	144				14.9	48				14.9	59
11.98	146				14.95	48				14.95	61
12	134				15	45				15	83
12.02	148				15.05	49				15.05	66
12.04	123				15.1	47				15.1	76
12.06	144				15.15	55				15.15	66
12.08	149				15.2	46				15.2	66
12.1	124				15.25	56				15.25	70
12.12	154				15.3	51				15.3	81
12.14	176				15.35	49				15.35	81
12.16	152				15.4	47				15.4	82
12.18	145				15.45	49				15.45	79
12.2	136				15.5	41				15.5	81
12.22	134				15.55	53				15.55	76
12.24	150				15.6	59				15.6	69
12.26	139				15.65	44				15.65	72
12.28	131				15.7	61				15.7	71
12.3	130				15.75	54				15.75	74
12.32	154				15.8	62				15.8	64
12.34	149				15.85	58				15.85	59
12.36	132				15.9	52				15.9	66
12.38	146				15.95	55				15.95	74
12.4	159				16	60				16	56
12.42	133				16.05	56				16.05	59
12.44	139				16.1	37				16.1	75
12.46	149				16.15	50				16.15	75
12.48	162				16.2	43				16.2	68
12.5	125				16.25	54				16.25	57
12.52	154				16.3	43				16.3	75
12.54	159				16.35	45				16.35	77
12.56	143				16.4	53				16.4	77
12.58	131				16.45	51				16.45	64
12.6	148				16.5	54				16.5	63
12.62	144				16.55	41				16.55	79
12.64	154				16.6	65				16.6	91
12.66	144				16.65	47				16.65	82
12.68	140				16.7	49				16.7	72
12.7	140				16.75	50				16.75	64
12.72	148				16.8	63				16.8	60
12.74	136				16.85	59				16.85	71
12.76	131				16.9	43				16.9	83
12.78	161				16.95	45				16.95	60
12.8	158				17	53				17	64
12.82	123				17.05	54				17.05	66
12.84	151				17.1	33				17.1	78
12.86	132				17.15	51				17.15	76
12.88	140				17.2	47				17.2	72
12.9	133				17.25	50				17.25	73
12.92	131				17.3	38				17.3	87
12.94	138				17.35	46				17.35	63
12.96	174				17.4	46				17.4	77
12.98	121				17.45	54				17.45	70
13	129				17.5	41				17.5	76
13.02	134				17.55	41				17.55	65
13.04	128				17.6	45				17.6	65
13.06	136				17.65	38				17.65	79
13.08	163				17.7	31				17.7	72
13.1	137				17.75	39				17.75	72
13.12	134				17.8	41				17.8	85
13.14	159				17.85	57				17.85	77
13.16	153				17.9	50				17.9	82
13.18	142				17.95	41				17.95	66
13.2	146				18	49				18	66
13.22	157				18.05	42				18.05	82
13.24	140				18.1	38				18.1	66
13.26	140				18.15	50				18.15	69
13.28	148				18.2	64				18.2	65
13.3	159				18.25	39				18.25	62
13.32	168				18.3	42				18.3	86
13.34	168				18.35	38				18.35	62
13.36	171				18.4	44				18.4	82
13.38	156				18.45	40				18.45	78
13.4	159				18.5	35				18.5	72
13.42	173				18.55	52				18.55	76
13.44	140				18.6	40				18.6	63
13.46	170				18.65	39				18.65	56
13.48	168				18.7	47				18.7	73
13.5	154				18.75	51				18.75	76
13.52	170				18.8	52				18.8	72
13.54	143				18.85	41				18.85	78
13.56	178				18.9	39				18.9	67
13.58	155				18.95	47				18.95	70
13.6	163				19	35				19	68
13.62	166				19.05	43				19.05	73
13.64	169				19.1	45				19.1	94
13.66	147				19.15	41				19.15	73
13.68	177				19.2	55				19.2	77
13.7	164				19.25	47				19.25	80
13.72	143				19.3	41				19.3	76
13.74	159				19.35	40				19.35	66
13.76	138				19.4	48				19.4	83
13.78	159				19.45	40				19.45	87
13.8	132				19.5	47				19.5	72
13.82	138				19.55	40				19.55	78
13.84	132				19.6	46				19.6	79
13.86	140				19.65	43				19.65	94
13.88	140				19.7	38				19.7	82
13.9	153				19.75	39				19.75	76
13.92	156				19.8	59				19.8	76
13.94	160				19.85	45				19.85	93
13.96	148				19.9	41				19.9	97
13.98	128				19.95	46				19.95	95
14	149				20	46				20	83
14.02	144				20.05	43				20.05	90
14.04	137				20.1	40				20.1	72
14.06	140				20.15	33				20.15	96
14.08	120				20.2	49				20.2	78
14.1	157				20.25	54				20.25	90
14.12	136				20.3	56				20.3	92
14.14	148				20.35	46				20.35	78
14.16	116				20.4	60				20.4	81
14.18	145				20.45	52				20.45	67
14.2	143				20.5	46				20.5	89
14.22	161				20.55	41				20.55	87
14.24	161				20.6	44				20.6	97
14.26	134				20.65	51				20.65	89
14.28	133				20.7	54				20.7	73
14.3	162				20.75	32				20.75	98
14.32	111				20.8	52				20.8	81
14.34	151				20.85	46				20.85	88
14.36	140				20.9	47				20.9	91
14.38	142				20.95	66				20.95	109
14.4	143				21	61				21	85
14.42	134				21.05	51				21.05	98
14.44	133				21.1	61				21.1	106
14.46	139				21.15	47				21.15	88
14.48	153				21.2	50				21.2	98
14.5	150				21.25	50				21.25	101
14.52	150				21.3	41				21.3	95
14.54	127				21.35	44				21.35	91
14.56	122				21.4	58				21.4	87
14.58	142				21.45	62				21.45	83
14.6	113				21.5	47				21.5	81
14.62	156				21.55	55				21.55	106
14.64	155				21.6	52				21.6	90
14.66	127				21.65	45				21.65	92
14.68	122				21.7	53				21.7	108
14.7	153				21.75	70				21.75	102
14.72	152				21.8	57				21.8	96
14.74	130				21.85	55				21.85	124
14.76	146				21.9	46				21.9	106
14.78	124				21.95	57				21.95	111
14.8	142				22	67				22	103
14.82	142				22.05	64				22.05	96
14.84	141				22.1	68				22.1	120
14.86	154				22.15	51				22.15	99
14.88	126				22.2	45				22.2	105
14.9	108				22.25	71				22.25	106
14.92	127				22.3	60				22.3	107
14.94	131				22.35	67				22.35	110
14.96	123				22.4	72				22.4	112
14.98	124				22.45	61				22.45	110
15	124				22.5	52				22.5	127
15.02	121				22.55	55				22.55	98
15.04	133				22.6	70				22.6	106
15.06	118				22.65	60				22.65	124
15.08	118				22.7	53				22.7	97
15.1	153				22.75	73				22.75	106
15.12	142				22.8	70				22.8	111
15.14	126				22.85	69				22.85	121
15.16	125				22.9	61				22.9	118
15.18	129				22.95	54				22.95	119
15.2	157				23	80				23	117
15.22	121				23.05	63				23.05	118
15.24	138				23.1	78				23.1	140
15.26	125				23.15	75				23.15	111
15.28	130				23.2	61				23.2	117
15.3	132				23.25	84				23.25	145
15.32	137				23.3	92				23.3	116
15.34	133				23.35	80				23.35	131
15.36	144				23.4	73				23.4	128
15.38	123				23.45	102				23.45	114
15.4	142				23.5	92				23.5	119
15.42	127				23.55	73				23.55	137
15.44	138				23.6	94				23.6	130
15.46	141				23.65	95				23.65	118
15.48	131				23.7	97				23.7	131
15.5	135				23.75	79				23.75	142
15.52	125				23.8	91				23.8	142
15.54	113				23.85	98				23.85	131
15.56	136				23.9	82				23.9	140
15.58	134				23.95	97				23.95	135
15.6	133				24	96				24	133
15.62	132				24.05	114				24.05	157
15.64	138				24.1	102				24.1	146
15.66	134				24.15	119				24.15	127
15.68	121				24.2	106				24.2	141
15.7	132				24.25	111				24.25	145
15.72	132				24.3	118				24.3	147
15.74	140				24.35	112				24.35	148
15.76	139				24.4	138				24.4	171
15.78	136				24.45	126				24.45	158
15.8	125				24.5	148				24.5	172
15.82	154				24.55	127				24.55	153
15.84	146				24.6	116				24.6	161
15.86	120				24.65	158				24.65	154
15.88	130				24.7	145				24.7	187
15.9	143				24.75	156				24.75	176
15.92	119				24.8	167				24.8	185
15.94	151				24.85	167				24.85	181
15.96	131				24.9	166				24.9	178
15.98	117				24.95	194				24.95	195
16	123				25	182				25	195
16.02	154				25.05	171				25.05	187
16.04	108				25.1	183				25.1	205
16.06	143				25.15	193				25.15	204
16.08	139				25.2	223				25.2	225
16.1	112				25.25	199				25.25	226
16.12	130				25.3	207				25.3	205
16.14	136				25.35	228				25.35	217
16.16	117				25.4	233				25.4	242
16.18	118				25.45	243				25.45	235
16.2	139				25.5	251				25.5	263
16.22	123				25.55	230				25.55	278
16.24	128				25.6	257				25.6	288
16.26	130				25.65	255				25.65	378
16.28	130				25.7	278				25.7	396
16.3	139				25.75	276				25.75	448
16.32	133				25.8	331				25.8	511
16.34	132				25.85	265				25.85	577
16.36	133				25.9	296				25.9	600
16.38	133				25.95	283				25.95	680
16.4	143				26	284				26	733
16.42	117				26.05	251				26.05	781
16.44	139				26.1	248				26.1	779
16.46	131				26.15	235				26.15	709
16.48	130				26.2	198				26.2	671
16.5	130				26.25	185				26.25	701
16.52	139				26.3	183				26.3	671
16.54	111				26.35	173				26.35	654
16.56	140				26.4	163				26.4	579
16.58	128				26.45	168				26.45	508
16.6	131				26.5	148				26.5	497
16.62	133				26.55	139				26.55	425
16.64	138				26.6	136				26.6	376
16.66	139				26.65	117				26.65	282
16.68	139				26.7	100				26.7	242
16.7	117				26.75	98				26.75	226
16.72	142				26.8	105				26.8	153
16.74	131				26.85	88				26.85	166
16.76	137				26.9	83				26.9	161
16.78	152				26.95	83				26.95	151
16.8	128				27	79				27	137
16.82	121				27.05	85				27.05	169
16.84	146				27.1	77				27.1	157
16.86	129				27.15	74				27.15	120
16.88	145				27.2	75				27.2	143
16.9	128				27.25	66				27.25	127
16.92	122				27.3	81				27.3	127
16.94	114				27.35	67				27.35	125
16.96	110				27.4	62				27.4	126
16.98	129				27.45	67				27.45	125
17	138				27.5	55				27.5	109
17.02	101				27.55	55				27.55	98
17.04	119				27.6	71				27.6	124
17.06	125				27.65	49				27.65	93
17.08	117				27.7	77				27.7	117
17.1	138				27.75	58				27.75	102
17.12	141				27.8	65				27.8	105
17.14	106				27.85	63				27.85	103
17.16	125				27.9	63				27.9	100
17.18	134				27.95	53				27.95	96
17.2	113				28	41				28	85
17.22	127				28.05	62				28.05	101
17.24	132				28.1	41				28.1	118
17.26	140				28.15	46				28.15	106
17.28	111				28.2	50				28.2	116
17.3	143				28.25	52				28.25	120
17.32	110				28.3	55				28.3	124
17.34	121				28.35	53				28.35	108
17.36	119				28.4	40				28.4	94
17.38	129				28.45	57				28.45	105
17.4	122				28.5	38				28.5	75
17.42	126				28.55	41				28.55	100
17.44	133				28.6	45				28.6	74
17.46	132				28.65	39				28.65	91
17.48	133				28.7	42				28.7	74
17.5	138				28.75	48				28.75	97
17.52	108				28.8	42				28.8	99
17.54	146				28.85	41				28.85	85
17.56	110				28.9	55				28.9	72
17.58	150				28.95	50				28.95	78
17.6	130				29	51				29	91
17.62	138				29.05	46				29.05	85
17.64	122				29.1	49				29.1	52
17.66	114				29.15	51				29.15	81
17.68	114				29.2	46				29.2	77
17.7	152				29.25	37				29.25	84
17.72	122				29.3	37				29.3	52
17.74	131				29.35	49				29.35	65
17.76	143				29.4	34				29.4	76
17.78	127				29.45	43				29.45	71
17.8	133				29.5	47				29.5	81
17.82	131				29.55	49				29.55	74
17.84	135				29.6	28				29.6	88
17.86	141				29.65	33				29.65	73
17.88	129				29.7	42				29.7	73
17.9	119				29.75	50				29.75	58
17.92	137				29.8	42				29.8	63
17.94	133				29.85	45				29.85	74
17.96	138				29.9	43				29.9	83
17.98	135				29.95	35				29.95	71
18	165				30	46				30	72
18.02	118				30.05	32				30.05	73
18.04	142				30.1	48				30.1	103
18.06	118				30.15	46				30.15	94
18.08	124				30.2	49				30.2	101
18.1	132				30.25	41				30.25	100
18.12	119				30.3	43				30.3	89
18.14	124				30.35	39				30.35	80
18.16	137				30.4	44				30.4	68
18.18	147				30.45	43				30.45	69
18.2	176				30.5	39				30.5	71
18.22	160				30.55	40				30.55	56
18.24	121				30.6	34				30.6	59
18.26	140				30.65	32				30.65	66
18.28	151				30.7	43				30.7	54
18.3	122				30.75	35				30.75	61
18.32	137				30.8	39				30.8	53
18.34	122				30.85	37				30.85	60
18.36	144				30.9	43				30.9	73
18.38	145				30.95	32				30.95	75
18.4	153				31	52				31	56
18.42	141				31.05	34				31.05	49
18.44	149				31.1	42				31.1	54
18.46	153				31.15	35				31.15	59
18.48	134				31.2	39				31.2	71
18.5	145				31.25	41				31.25	72
18.52	149				31.3	48				31.3	46
18.54	146				31.35	36				31.35	69
18.56	152				31.4	31				31.4	66
18.58	122				31.45	47				31.45	60
18.6	134				31.5	42				31.5	64
18.62	142				31.55	46				31.55	63
18.64	128				31.6	28				31.6	74
18.66	153				31.65	41				31.65	71
18.68	136				31.7	38				31.7	57
18.7	145				31.75	37				31.75	57
18.72	132				31.8	31				31.8	63
18.74	142				31.85	32				31.85	61
18.76	139				31.9	41				31.9	62
18.78	156				31.95	35				31.95	63
18.8	118				32	42				32	56
18.82	154				32.05	26				32.05	56
18.84	135				32.1	39				32.1	57
18.86	146				32.15	36				32.15	58
18.88	135				32.2	42				32.2	65
18.9	159				32.25	54				32.25	62
18.92	142				32.3	33				32.3	65
18.94	143				32.35	38				32.35	69
18.96	147				32.4	41				32.4	60
18.98	161				32.45	28				32.45	49
19	150				32.5	42				32.5	66
19.02	151				32.55	31				32.55	37
19.04	141				32.6	39				32.6	67
19.06	134				32.65	35				32.65	52
19.08	132				32.7	41				32.7	62
19.1	142				32.75	41				32.75	55
19.12	136				32.8	35				32.8	62
19.14	145				32.85	37				32.85	40
19.16	127				32.9	32				32.9	65
19.18	138				32.95	45				32.95	46
19.2	145				33	46				33	45
19.22	146				33.05	28				33.05	62
19.24	135				33.1	38				33.1	58
19.26	134				33.15	38				33.15	57
19.28	148				33.2	36				33.2	55
19.3	152				33.25	25				33.25	58
19.32	155				33.3	39				33.3	52
19.34	120				33.35	41				33.35	43
19.36	122				33.4	29				33.4	62
19.38	144				33.45	33				33.45	55
19.4	138				33.5	41				33.5	62
19.42	172				33.55	40				33.55	57
19.44	147				33.6	32				33.6	45
19.46	140				33.65	43				33.65	67
19.48	146				33.7	32				33.7	60
19.5	143				33.75	29				33.75	59
19.52	149				33.8	37				33.8	71
19.54	146				33.85	43				33.85	59
19.56	161				33.9	42				33.9	67
19.58	164				33.95	48				33.95	74
19.6	167				34	35				34	70
19.62	161				34.05	50				34.05	66
19.64	151				34.1	73				34.1	84
19.66	149				34.15	61				34.15	83
19.68	118				34.2	61				34.2	102
19.7	147				34.25	81				34.25	111
19.72	140				34.3	89				34.3	120
19.74	151				34.35	64				34.35	134
19.76	143				34.4	68				34.4	140
19.78	135				34.45	74				34.45	136
19.8	142				34.5	62				34.5	124
19.82	135				34.55	75				34.55	118
19.84	141				34.6	75				34.6	115
19.86	150				34.65	67				34.65	137
19.88	152				34.7	78				34.7	159
19.9	136				34.75	82				34.75	186
19.92	163				34.8	90				34.8	239
19.94	138				34.85	66				34.85	242
19.96	163				34.9	82				34.9	273
19.98	152				34.95	68				34.95	241
20	149				35	56				35	229
20.02	144				35.05	64				35.05	157
20.04	163				35.1	66				35.1	111
20.06	156				35.15	49				35.15	88
20.08	150				35.2	53				35.2	105
20.1	139				35.25	48				35.25	111
20.12	162				35.3	59				35.3	104
20.14	139				35.35	75				35.35	126
20.16	146				35.4	62				35.4	117
20.18	145				35.45	69				35.45	129
20.2	146				35.5	71				35.5	120
20.22	156				35.55	71				35.55	108
20.24	135				35.6	77				35.6	108
20.26	160				35.65	79				35.65	115
20.28	148				35.7	92				35.7	113
20.3	170				35.75	112				35.75	118
20.32	158				35.8	114				35.8	116
20.34	135				35.85	122				35.85	124
20.36	149				35.9	169				35.9	141
20.38	161				35.95	183				35.95	120
20.4	162				36	195				36	150
20.42	119				36.05	318				36.05	191
20.44	170				36.1	399				36.1	229
20.46	150				36.15	486				36.15	260
20.48	146				36.2	694				36.2	405
20.5	183				36.25	904				36.25	477
20.52	153				36.3	1130				36.3	648
20.54	162				36.35	1430				36.35	845
20.56	164				36.4	1500				36.4	1110
20.58	193				36.45	1470				36.45	1411
20.6	131				36.5	1480				36.5	1716
20.62	129				36.55	1250				36.55	1913
20.64	154				36.6	1080				36.6	1871
20.66	158				36.65	840				36.65	1613
20.68	156				36.7	657				36.7	1256
20.7	136				36.75	502				36.75	1027
20.72	182				36.8	410				36.8	796
20.74	140				36.85	316				36.85	716
20.76	142				36.9	259				36.9	629
20.78	165				36.95	211				36.95	516
20.8	172				37	208				37	391
20.82	175				37.05	165				37.05	289
20.84	148				37.1	119				37.1	263
20.86	170				37.15	104				37.15	247
20.88	148				37.2	104				37.2	230
20.9	152				37.25	107				37.25	187
20.92	156				37.3	98				37.3	208
20.94	160				37.35	94				37.35	200
20.96	135				37.4	114				37.4	204
20.98	175				37.45	124				37.45	205
21	148				37.5	108				37.5	212
21.02	179				37.55	84				37.55	206
21.04	154				37.6	76				37.6	230
21.06	180				37.65	87				37.65	215
21.08	147				37.7	103				37.7	210
21.1	160				37.75	83				37.75	203
21.12	149				37.8	79				37.8	157
21.14	172				37.85	89				37.85	151
21.16	157				37.9	65				37.9	160
21.18	157				37.95	66				37.95	140
21.2	151				38	70				38	129
21.22	150				38.05	64				38.05	119
21.24	169				38.1	60				38.1	118
21.26	171				38.15	69				38.15	146
21.28	152				38.2	62				38.2	105
21.3	158				38.25	52				38.25	120
21.32	179				38.3	70				38.3	122
21.34	151				38.35	58				38.35	107
21.36	166				38.4	62				38.4	101
21.38	129				38.45	51				38.45	114
21.4	180				38.5	61				38.5	129
21.42	164				38.55	73				38.55	132
21.44	164				38.6	79				38.6	130
21.46	158				38.65	77				38.65	154
21.48	183				38.7	79				38.7	160
21.5	142				38.75	57				38.75	199
21.52	148				38.8	67				38.8	256
21.54	159				38.85	58				38.85	335
21.56	175				38.9	53				38.9	396
21.58	165				38.95	81				38.95	476
21.6	160				39	60				39	596
21.62	172				39.05	76				39.05	714
21.64	174				39.1	61				39.1	851
21.66	156				39.15	74				39.15	950
21.68	175				39.2	77				39.2	832
21.7	150				39.25	62				39.25	765
21.72	149				39.3	75				39.3	594
21.74	156				39.35	64				39.35	565
21.76	176				39.4	57				39.4	454
21.78	158				39.45	66				39.45	422
21.8	158				39.5	71				39.5	348
21.82	151				39.55	72				39.55	315
21.84	176				39.6	68				39.6	268
21.86	150				39.65	79				39.65	241
21.88	167				39.7	65				39.7	212
21.9	157				39.75	62				39.75	192
21.92	159				39.8	50				39.8	158
21.94	156				39.85	52				39.85	132
21.96	170				39.9	39				39.9	140
21.98	177				39.95	57				39.95	112
22	164				40	51				40	107
22.02	145				40.05	52				40.05	104
22.04	180				40.1	39				40.1	90
22.06	175				40.15	47				40.15	90
22.08	145				40.2	63				40.2	75
22.1	157				40.25	53				40.25	99
22.12	163				40.3	61				40.3	102
22.14	160				40.35	54				40.35	69
22.16	193				40.4	48				40.4	86
22.18	166				40.45	55				40.45	91
22.2	151				40.5	54				40.5	107
22.22	164				40.55	53				40.55	98
22.24	159				40.6	58				40.6	99
22.26	173				40.65	60				40.65	91
22.28	196				40.7	48				40.7	87
22.3	148				40.75	58				40.75	82
22.32	187				40.8	51				40.8	69
22.34	140				40.85	54				40.85	85
22.36	159				40.9	65				40.9	89
22.38	156				40.95	42				40.95	74
22.4	169				41	71				41	103
22.42	167				41.05	51				41.05	104
22.44	170				41.1	66				41.1	105
22.46	177				41.15	55				41.15	124
22.48	156				41.2	70				41.2	125
22.5	162				41.25	74				41.25	130
22.52	139				41.3	78				41.3	156
22.54	180				41.35	69				41.35	133
22.56	161				41.4	81				41.4	157
22.58	160				41.45	81				41.45	140
22.6	158				41.5	106				41.5	146
22.62	187				41.55	65				41.55	142
22.64	148				41.6	88				41.6	158
22.66	180				41.65	113				41.65	181
22.68	160				41.7	105				41.7	214
22.7	142				41.75	138				41.75	212
22.72	167				41.8	142				41.8	250
22.74	162				41.85	160				41.85	309
22.76	172				41.9	208				41.9	271
22.78	149				41.95	220				41.95	281
22.8	169				42	267				42	267
22.82	133				42.05	336				42.05	316
22.84	169				42.1	441				42.1	322
22.86	164				42.15	552				42.15	430
22.88	154				42.2	706				42.2	500
22.9	171				42.25	826				42.25	675
22.92	156				42.3	884				42.3	788
22.94	184				42.35	855				42.35	941
22.96	177				42.4	905				42.4	1121
22.98	182				42.45	768				42.45	1277
23	159				42.5	656				42.5	1293
23.02	158				42.55	576				42.55	1155
23.04	143				42.6	467				42.6	920
23.06	160				42.65	359				42.65	750
23.08	174				42.7	268				42.7	533
23.1	148				42.75	250				42.75	403
23.12	166				42.8	191				42.8	321
23.14	187				42.85	182				42.85	280
23.16	153				42.9	139				42.9	263
23.18	182				42.95	152				42.95	245
23.2	182				43	114				43	217
23.22	151				43.05	107				43.05	229
23.24	161				43.1	116				43.1	207
23.26	209				43.15	110				43.15	207
23.28	165				43.2	123				43.2	182
23.3	169				43.25	92				43.25	196
23.32	168				43.3	97				43.3	194
23.34	162				43.35	80				43.35	216
23.36	166				43.4	67				43.4	209
23.38	146				43.45	82				43.45	202
23.4	150				43.5	85				43.5	208
23.42	177				43.55	64				43.55	190
23.44	174				43.6	72				43.6	189
23.46	174				43.65	84				43.65	176
23.48	182				43.7	66				43.7	178
23.5	175				43.75	60				43.75	143
23.52	165				43.8	58				43.8	134
23.54	163				43.85	73				43.85	118
23.56	159				43.9	61				43.9	128
23.58	175				43.95	66				43.95	137
23.6	168				44	63				44	124
23.62	156				44.05	59				44.05	104
23.64	166				44.1	68				44.1	128
23.66	173				44.15	62				44.15	118
23.68	173				44.2	63				44.2	125
23.7	160				44.25	59				44.25	104
23.72	156				44.3	47				44.3	96
23.74	182				44.35	52				44.35	111
23.76	187				44.4	58				44.4	123
23.78	160				44.45	58				44.45	109
23.8	168				44.5	35				44.5	120
23.82	184				44.55	52				44.55	115
23.84	166				44.6	59				44.6	118
23.86	145				44.65	50				44.65	108
23.88	160				44.7	49				44.7	84
23.9	187				44.75	34				44.75	107
23.92	176				44.8	51				44.8	93
23.94	161				44.85	42				44.85	89
23.96	176				44.9	48				44.9	98
23.98	146				44.95	48				44.95	94
24	173				45	45				45	78
24.02	167				45.05	40				45.05	94
24.04	147				45.1	49				45.1	89
24.06	179				45.15	31				45.15	59
24.08	181				45.2	49				45.2	86
24.1	166				45.25	42				45.25	84
24.12	181				45.3	60				45.3	89
24.14	177				45.35	44				45.35	78
24.16	173				45.4	40				45.4	98
24.18	158				45.45	51				45.45	80
24.2	140				45.5	45				45.5	84
24.22	171				45.55	60				45.55	84
24.24	192				45.6	50				45.6	86
24.26	143				45.65	44				45.65	76
24.28	167				45.7	45				45.7	77
24.3	135				45.75	55				45.75	69
24.32	159				45.8	41				45.8	84
24.34	172				45.85	45				45.85	72
24.36	169				45.9	44				45.9	87
24.38	177				45.95	46				45.95	86
24.4	148				46	40				46	69
24.42	164				46.05	51				46.05	59
24.44	174				46.1	50				46.1	89
24.46	158				46.15	46				46.15	97
24.48	177				46.2	47				46.2	90
24.5	153				46.25	41				46.25	82
24.52	170				46.3	49				46.3	80
24.54	146				46.35	48				46.35	85
24.56	151				46.4	48				46.4	110
24.58	187				46.45	68				46.45	110
24.6	155				46.5	48				46.5	142
24.62	154				46.55	48				46.55	147
24.64	156				46.6	31				46.6	143
24.66	144				46.65	43				46.65	148
24.68	181				46.7	43				46.7	134
24.7	174				46.75	45				46.75	113
24.72	166				46.8	40				46.8	103
24.74	149				46.85	39				46.85	87
24.76	137				46.9	41				46.9	76
24.78	145				46.95	50				46.95	65
24.8	153				47	46				47	60
24.82	171				47.05	34				47.05	67
24.84	161				47.1	37				47.1	76
24.86	174				47.15	42				47.15	63
24.88	178				47.2	38				47.2	74
24.9	161				47.25	32				47.25	64
24.92	173				47.3	42				47.3	59
24.94	157				47.35	56				47.35	74
24.96	163				47.4	30				47.4	50
24.98	151				47.45	29				47.45	63
25	176				47.5	36				47.5	82
25.02	161				47.55	28				47.55	79
25.04	190				47.6	41				47.6	68
25.06	174				47.65	42				47.65	66
25.08	164				47.7	43				47.7	65
25.1	183				47.75	37				47.75	74
25.12	160				47.8	43				47.8	54
25.14	161				47.85	37				47.85	64
25.16	180				47.9	38				47.9	63
25.18	145				47.95	41				47.95	57
25.2	168				48	36				48	67
25.22	165				48.05	34				48.05	67
25.24	151				48.1	31				48.1	58
25.26	163				48.15	39				48.15	58
25.28	180				48.2	34				48.2	64
25.3	157				48.25	28				48.25	61
25.32	158				48.3	34				48.3	54
25.34	151				48.35	24				48.35	62
25.36	154				48.4	37				48.4	55
25.38	153				48.45	25				48.45	61
25.4	148				48.5	35				48.5	58
25.42	180				48.55	36				48.55	45
25.44	173				48.6	32				48.6	46
25.46	185				48.65	38				48.65	50
25.48	157				48.7	42				48.7	60
25.5	179				48.75	27				48.75	58
25.52	159				48.8	26				48.8	49
25.54	167				48.85	39				48.85	63
25.56	161				48.9	33				48.9	61
25.58	149				48.95	41				48.95	52
25.6	174				49	26				49	51
25.62	160				49.05	45				49.05	67
25.64	156				49.1	30				49.1	57
25.66	187				49.15	35				49.15	60
25.68	167				49.2	36				49.2	78
25.7	165				49.25	51				49.25	60
25.72	198				49.3	34				49.3	52
25.74	181				49.35	31				49.35	66
25.76	204				49.4	40				49.4	76
25.78	175				49.45	27				49.45	75
25.8	188				49.5	46				49.5	61
25.82	178				49.55	34				49.55	57
25.84	197				49.6	36				49.6	74
25.86	195				49.65	39				49.65	74
25.88	198				49.7	39				49.7	73
25.9	166				49.75	36				49.75	61
25.92	202				49.8	27				49.8	62
25.94	163				49.85	34				49.85	61
25.96	201				49.9	34				49.9	54
25.98	201				49.95	37				49.95	60
26	198				50	28				50	59
26.02	195				50.05	41				50.05	62
26.04	161				50.1	31				50.1	52
26.06	152				50.15	29				50.15	49
26.08	149				50.2	32				50.2	64
26.1	180				50.25	43				50.25	68
26.12	171				50.3	33				50.3	49
26.14	154				50.35	37				50.35	60
26.16	174				50.4	29				50.4	62
26.18	177				50.45	37				50.45	53
26.2	147				50.5	32				50.5	62
26.22	157				50.55	36				50.55	58
26.24	158				50.6	34				50.6	46
26.26	140				50.65	42				50.65	57
26.28	148				50.7	29				50.7	47
26.3	156				50.75	46				50.75	57
26.32	143				50.8	40				50.8	49
26.34	157				50.85	34				50.85	43
26.36	142				50.9	42				50.9	48
26.38	125				50.95	35				50.95	55
26.4	150				51	35				51	58
26.42	150				51.05	29				51.05	49
26.44	158				51.1	43				51.1	59
26.46	133				51.15	27				51.15	51
26.48	133				51.2	37				51.2	51
26.5	169				51.25	28				51.25	52
26.52	125				51.3	36				51.3	65
26.54	145				51.35	41				51.35	65
26.56	156				51.4	43				51.4	56
26.58	147				51.45	38				51.45	60
26.6	162				51.5	35				51.5	47
26.62	153				51.55	47				51.55	53
26.64	157				51.6	49				51.6	65
26.66	131				51.65	48				51.65	83
26.68	121				51.7	49				51.7	73
26.7	124				51.75	54				51.75	78
26.72	150				51.8	59				51.8	80
26.74	136				51.85	41				51.85	99
26.76	143				51.9	68				51.9	92
26.78	126				51.95	54				51.95	73
26.8	141				52	53				52	89
26.82	155				52.05	52				52.05	105
26.84	130				52.1	56				52.1	118
26.86	138				52.15	56				52.15	80
26.88	144				52.2	48				52.2	98
26.9	147				52.25	60				52.25	87
26.92	135				52.3	45				52.3	64
26.94	111				52.35	41				52.35	74
26.96	129				52.4	50				52.4	54
26.98	167				52.45	38				52.45	62
27	142				52.5	34				52.5	55
27.02	152				52.55	33				52.55	64
27.04	132				52.6	42				52.6	72
27.06	122				52.65	37				52.65	61
27.08	120				52.7	41				52.7	59
27.1	128				52.75	31				52.75	62
27.12	146				52.8	38				52.8	69
27.14	127				52.85	34				52.85	78
27.16	138				52.9	37				52.9	92
27.18	129				52.95	36				52.95	82
27.2	143				53	58				53	100
27.22	148				53.05	34				53.05	89
27.24	128				53.1	45				53.1	113
27.26	132				53.15	37				53.15	114
27.28	145				53.2	47				53.2	88
27.3	139				53.25	33				53.25	122
27.32	131				53.3	46				53.3	111
27.34	130				53.35	42				53.35	127
27.36	132				53.4	37				53.4	136
27.38	132				53.45	47				53.45	130
27.4	141				53.5	39				53.5	139
27.42	118				53.55	43				53.55	121
27.44	150				53.6	36				53.6	112
27.46	134				53.65	38				53.65	102
27.48	120				53.7	45				53.7	97
27.5	122				53.75	48				53.75	101
27.52	139				53.8	42				53.8	103
27.54	127				53.85	28				53.85	88
27.56	108				53.9	34				53.9	104
27.58	118				53.95	28				53.95	111
27.6	115				54	47				54	81
27.62	117				54.05	32				54.05	93
27.64	125				54.1	39				54.1	83
27.66	139				54.15	32				54.15	97
27.68	143				54.2	39				54.2	71
27.7	109				54.25	28				54.25	79
27.72	136				54.3	28				54.3	72
27.74	118				54.35	39				54.35	82
27.76	130				54.4	39				54.4	79
27.78	117				54.45	37				54.45	76
27.8	115				54.5	37				54.5	75
27.82	127				54.55	29				54.55	81
27.84	126				54.6	42				54.6	64
27.86	127				54.65	35				54.65	58
27.88	113				54.7	34				54.7	65
27.9	117				54.75	31				54.75	60
27.92	122				54.8	39				54.8	54
27.94	115				54.85	40				54.85	56
27.96	121				54.9	34				54.9	45
27.98	146				54.95	30				54.95	49
28	99				55	29				55	74
28.02	136				55.05	27				55.05	50
28.04	133				55.1	28				55.1	55
28.06	104				55.15	29				55.15	50
28.08	107				55.2	22				55.2	46
28.1	140				55.25	30				55.25	45
28.12	122				55.3	34				55.3	64
28.14	124				55.35	30				55.35	55
28.16	105				55.4	38				55.4	47
28.18	116				55.45	28				55.45	50
28.2	134				55.5	41				55.5	50
28.22	118				55.55	26				55.55	52
28.24	112				55.6	35				55.6	59
28.26	117				55.65	34				55.65	46
28.28	118				55.7	24				55.7	61
28.3	129				55.75	28				55.75	47
28.32	119				55.8	39				55.8	56
28.34	150				55.85	35				55.85	48
28.36	127				55.9	35				55.9	48
28.38	140				55.95	38				55.95	62
28.4	148				56	35				56	62
28.42	138				56.05	38				56.05	77
28.44	124				56.1	44				56.1	62
28.46	116				56.15	36				56.15	72
28.48	131				56.2	19				56.2	74
28.5	141				56.25	29				56.25	110
28.52	129				56.3	35				56.3	119
28.54	111				56.35	41				56.35	145
28.56	137				56.4	34				56.4	129
28.58	132				56.45	40				56.45	95
28.6	130				56.5	36				56.5	104
28.62	144				56.55	39				56.55	83
28.64	113				56.6	36				56.6	73
28.66	138				56.65	39				56.65	70
28.68	135				56.7	31				56.7	58
28.7	132				56.75	31				56.75	48
28.72	109				56.8	40				56.8	66
28.74	130				56.85	37				56.85	41
28.76	132				56.9	24				56.9	54
28.78	120				56.95	44				56.95	44
28.8	126				57	33				57	49
28.82	138				57.05	28				57.05	60
28.84	107				57.1	33				57.1	32
28.86	98				57.15	30				57.15	50
28.88	105				57.2	30				57.2	47
28.9	121				57.25	32				57.25	38
28.92	117				57.3	31				57.3	55
28.94	131				57.35	33				57.35	42
28.96	110				57.4	27				57.4	43
28.98	114				57.45	30				57.45	43
29	101				57.5	21				57.5	42
29.02	121				57.55	25				57.55	45
29.04	112				57.6	23				57.6	48
29.06	102				57.65	36				57.65	45
29.08	105				57.7	35				57.7	61
29.1	118				57.75	26				57.75	41
29.12	118				57.8	35				57.8	58
29.14	111				57.85	31				57.85	42
29.16	102				57.9	34				57.9	54
29.18	107				57.95	37				57.95	58
29.2	100				58	35				58	40
29.22	128				58.05	27				58.05	39
29.24	109				58.1	23				58.1	61
29.26	117				58.15	27				58.15	42
29.28	110				58.2	33				58.2	50
29.3	128				58.25	27				58.25	58
29.32	115				58.3	36				58.3	56
29.34	113				58.35	37				58.35	60
29.36	105				58.4	25				58.4	50
29.38	94				58.45	30				58.45	52
29.4	104				58.5	31				58.5	49
29.42	107				58.55	35				58.55	57
29.44	119				58.6	26				58.6	53
29.46	107				58.65	38				58.65	46
29.48	96				58.7	33				58.7	49
29.5	103				58.75	39				58.75	57
29.52	108				58.8	29				58.8	43
29.54	90				58.85	19				58.85	50
29.56	114				58.9	30				58.9	48
29.58	106				58.95	28				58.95	52
29.6	95				59	39				59	48
29.62	121				59.05	29				59.05	59
29.64	95				59.1	34				59.1	46
29.66	80				59.15	38				59.15	47
29.68	105				59.2	30				59.2	38
29.7	98				59.25	35				59.25	44
29.72	111				59.3	40				59.3	42
29.74	81				59.35	30				59.35	33
29.76	108				59.4	35				59.4	54
29.78	113				59.45	36				59.45	42
29.8	104				59.5	30				59.5	42
29.82	93				59.55	39				59.55	48
29.84	111				59.6	41				59.6	50
29.86	102				59.65	48				59.65	52
29.88	104				59.7	41				59.7	60
29.9	88				59.75	30				59.75	57
29.92	99				59.8	33				59.8	62
29.94	105				59.85	40				59.85	57
29.96	95				59.9	35				59.9	67
29.98	116				59.95	33				59.95	85
30	84				60	37				60	79
30.02	95				60.05	36				60.05	90
30.04	108				60.1	38				60.1	95
30.06	92				60.15	38				60.15	87
30.08	113				60.2	38				60.2	69
30.1	97				60.25	35				60.25	87
30.12	86				60.3	37				60.3	91
30.14	95				60.35	45				60.35	102
30.16	91				60.4	47				60.4	88
30.18	88				60.45	35				60.45	77
30.2	93				60.5	51				60.5	69
30.22	113				60.55	53				60.55	72
30.24	112				60.6	54				60.6	64
30.26	116				60.65	48				60.65	71
30.28	90				60.7	50				60.7	82
30.3	91				60.75	52				60.75	51
30.32	120				60.8	59				60.8	77
30.34	102				60.85	64				60.85	99
30.36	78				60.9	57				60.9	83
30.38	106				60.95	69				60.95	99
30.4	108				61	79				61	93
30.42	107				61.05	97				61.05	110
30.44	81				61.1	119				61.1	140
30.46	104				61.15	148				61.15	153
30.48	86				61.2	197				61.2	217
30.5	91				61.25	207				61.25	261
30.52	94				61.3	274				61.3	335
30.54	79				61.35	346				61.35	453
30.56	86				61.4	438				61.4	557
30.58	94				61.45	541				61.45	739
30.6	95				61.5	563				61.5	769
30.62	99				61.55	559				61.55	955
30.64	89				61.6	549				61.6	914
30.66	96				61.65	486				61.65	842
30.68	85				61.7	406				61.7	697
30.7	97				61.75	344				61.75	615
30.72	83				61.8	307				61.8	526
30.74	74				61.85	220				61.85	474
30.76	75				61.9	189				61.9	370
30.78	87				61.95	155				61.95	300
30.8	81				62	115				62	272
30.82	91				62.05	114				62.05	215
30.84	92				62.1	99				62.1	173
30.86	102				62.15	89				62.15	150
30.88	90				62.2	66				62.2	133
30.9	74				62.25	57				62.25	102
30.92	81				62.3	81				62.3	87
30.94	77				62.35	55				62.35	89
30.96	69				62.4	46				62.4	84
30.98	86				62.45	50				62.45	80
31	100				62.5	38				62.5	66
31.02	92				62.55	36				62.55	83
31.04	97				62.6	47				62.6	65
31.06	103				62.65	41				62.65	69
31.08	110				62.7	47				62.7	71
31.1	88				62.75	46				62.75	70
31.12	94				62.8	49				62.8	72
31.14	96				62.85	32				62.85	73
31.16	109				62.9	31				62.9	83
31.18	101				62.95	42				62.95	60
31.2	108				63	37				63	57
31.22	107				63.05	31				63.05	64
31.24	113				63.1	39				63.1	60
31.26	106				63.15	34				63.15	59
31.28	103				63.2	34				63.2	63
31.3	100				63.25	28				63.25	56
31.32	103				63.3	26				63.3	59
31.34	92				63.35	32				63.35	47
31.36	107				63.4	51				63.4	59
31.38	89				63.45	33				63.45	47
31.4	83				63.5	36				63.5	55
31.42	93				63.55	28				63.55	48
31.44	100				63.6	35				63.6	34
31.46	102				63.65	26				63.65	51
31.48	68				63.7	33				63.7	52
31.5	90				63.75	22				63.75	57
31.52	94				63.8	27				63.8	44
31.54	108				63.85	33				63.85	50
31.56	77				63.9	39				63.9	45
31.58	77				63.95	35				63.95	36
31.6	70				64	23				64	41
31.62	90				64.05	29				64.05	41
31.64	72				64.1	24				64.1	43
31.66	83				64.15	34				64.15	51
31.68	67				64.2	29				64.2	38
31.7	97				64.25	30				64.25	43
31.72	94				64.3	34				64.3	49
31.74	74				64.35	37				64.35	52
31.76	86				64.4	36				64.4	37
31.78	72				64.45	29				64.45	41
31.8	85				64.5	31				64.5	50
31.82	106				64.55	23				64.55	52
31.84	74				64.6	42				64.6	42
31.86	91				64.65	32				64.65	46
31.88	80				64.7	31				64.7	39
31.9	106				64.75	31				64.75	41
31.92	82				64.8	32				64.8	52
31.94	73				64.85	27				64.85	41
31.96	76				64.9	24				64.9	48
31.98	79				64.95	39				64.95	48
32	73				65	29				65	41
32.02	94				65.05	19				65.05	39
32.04	83				65.1	30				65.1	42
32.06	78				65.15	17				65.15	43
32.08	68				65.2	19				65.2	43
32.1	77				65.25	26				65.25	31
32.12	84				65.3	36				65.3	47
32.14	85				65.35	29				65.35	36
32.16	68				65.4	30				65.4	42
32.18	109				65.45	31				65.45	45
32.2	73				65.5	40				65.5	50
32.22	77				65.55	35				65.55	49
32.24	75				65.6	32				65.6	43
32.26	78				65.65	35				65.65	53
32.28	90				65.7	35				65.7	46
32.3	78				65.75	28				65.75	38
32.32	85				65.8	24				65.8	51
32.34	81				65.85	33				65.85	40
32.36	87				65.9	42				65.9	48
32.38	77				65.95	16				65.95	48
32.4	77				66	22				66	44
32.42	74				66.05	24				66.05	56
32.44	87				66.1	34				66.1	53
32.46	72				66.15	32				66.15	40
32.48	88				66.2	28				66.2	38
32.5	70				66.25	34				66.25	59
32.52	96				66.3	42				66.3	56
32.54	78				66.35	27				66.35	44
32.56	68				66.4	29				66.4	56
32.58	72				66.45	24				66.45	49
32.6	77				66.5	29				66.5	65
32.62	81				66.55	28				66.55	59
32.64	83				66.6	34				66.6	71
32.66	75				66.65	24				66.65	57
32.68	84				66.7	43				66.7	52
32.7	78				66.75	27				66.75	59
32.72	69				66.8	37				66.8	55
32.74	80				66.85	34				66.85	48
32.76	77				66.9	26				66.9	58
32.78	78				66.95	30				66.95	58
32.8	72				67	21				67	63
32.82	90				67.05	19				67.05	50
32.84	74				67.1	23				67.1	58
32.86	85				67.15	38				67.15	60
32.88	68				67.2	36				67.2	55
32.9	76				67.25	25				67.25	52
32.92	85				67.3	28				67.3	65
32.94	72				67.35	36				67.35	55
32.96	77				67.4	27				67.4	80
32.98	77				67.45	37				67.45	63
33	61				67.5	35				67.5	64
33.02	69				67.55	36				67.55	85
33.04	75				67.6	31				67.6	81
33.06	72				67.65	35				67.65	116
33.08	59				67.7	37				67.7	118
33.1	80				67.75	41				67.75	142
33.12	82				67.8	36				67.8	157
33.14	84				67.85	46				67.85	167
33.16	83				67.9	40				67.9	168
33.18	88				67.95	39				67.95	177
33.2	85				68	32				68	176
33.22	88				68.05	28				68.05	144
33.24	79				68.1	32				68.1	137
33.26	80				68.15	29				68.15	116
33.28	91				68.2	36				68.2	89
33.3	79				68.25	27				68.25	99
33.32	83				68.3	28				68.3	59
33.34	77				68.35	28				68.35	66
33.36	75				68.4	23				68.4	58
33.38	80				68.45	35				68.45	52
33.4	90				68.5	41				68.5	57
33.42	83				68.55	30				68.55	61
33.44	91				68.6	30				68.6	58
33.46	86				68.65	21				68.65	64
33.48	86				68.7	41				68.7	60
33.5	90				68.75	31				68.75	49
33.52	86				68.8	28				68.8	46
33.54	70				68.85	45				68.85	52
33.56	75				68.9	32				68.9	59
33.58	100				68.95	45				68.95	47
33.6	92				69	31				69	61
33.62	95				69.05	51				69.05	57
33.64	88				69.1	43				69.1	66
33.66	88				69.15	53				69.15	55
33.68	80				69.2	52				69.2	66
33.7	78				69.25	46				69.25	64
33.72	89				69.3	49				69.3	73
33.74	86				69.35	57				69.35	65
33.76	85				69.4	44				69.4	82
33.78	102				69.45	49				69.45	86
33.8	92				69.5	36				69.5	67
33.82	93				69.55	44				69.55	88
33.84	94				69.6	38				69.6	68
33.86	101				69.65	30				69.65	71
33.88	124				69.7	32				69.7	69
33.9	114				69.75	31				69.75	60
33.92	122				69.8	30				69.8	60
33.94	125				69.85	43				69.85	61
33.96	132				69.9	34				69.9	60
33.98	168				69.95	35				69.95	63
34	171				70	35				70	68
34.02	207				70.05	29				70.05	58
34.04	233				70.1	30				70.1	69
34.06	234				70.15	30				70.15	79
34.08	249				70.2	31				70.2	77
34.1	295				70.25	29				70.25	74
34.12	317				70.3	32				70.3	78
34.14	350				70.35	32				70.35	77
34.16	343				70.4	34				70.4	83
34.18	366				70.45	35				70.45	60
34.2	349				70.5	23				70.5	54
34.22	375				70.55	25				70.55	47
34.24	423				70.6	31				70.6	55
34.26	422				70.65	25				70.65	44
34.28	423				70.7	23				70.7	41
34.3	414				70.75	35				70.75	49
34.32	410				70.8	31				70.8	48
34.34	401				70.85	30				70.85	48
34.36	381				70.9	25				70.9	46
34.38	337				70.95	33				70.95	37
34.4	276				71	36				71	42
34.42	241				71.05	20				71.05	51
34.44	230				71.1	31				71.1	53
34.46	215				71.15	37				71.15	32
34.48	172				71.2	25				71.2	31
34.5	170				71.25	36				71.25	50
34.52	142				71.3	31				71.3	54
34.54	107				71.35	41				71.35	32
34.56	109				71.4	35				71.4	42
34.58	100				71.45	24				71.45	43
34.6	91				71.5	32				71.5	45
34.62	97				71.55	32				71.55	61
34.64	75				71.6	37				71.6	42
34.66	83				71.65	25				71.65	44
34.68	89				71.7	30				71.7	63
34.7	93				71.75	24				71.75	59
34.72	90				71.8	29				71.8	60
34.74	85				71.85	24				71.85	61
34.76	84				71.9	43				71.9	57
34.78	86				71.95	24				71.95	55
34.8	94				72	24				72	46
34.82	88				72.05	32				72.05	55
34.84	76				72.1	36				72.1	42
34.86	82				72.15	45				72.15	53
34.88	83				72.2	36				72.2	58
34.9	71				72.25	34				72.25	60
34.92	78				72.3	45				72.3	61
34.94	55				72.35	39				72.35	61
34.96	84				72.4	44				72.4	60
34.98	86				72.45	41				72.45	63
35	76				72.5	26				72.5	60
35.02	85				72.55	31				72.55	74
35.04	69				72.6	39				72.6	82
35.06	72				72.65	34				72.65	67
35.08	79				72.7	33				72.7	87
35.1	55				72.75	42				72.75	78
35.12	66				72.8	45				72.8	70
35.14	67				72.85	49				72.85	94
35.16	64				72.9	46				72.9	77
35.18	73				72.95	61				72.95	58
35.2	62				73	50				73	86
35.22	62				73.05	57				73.05	78
35.24	53				73.1	50				73.1	70
35.26	76				73.15	73				73.15	65
35.28	64				73.2	74				73.2	91
35.3	61				73.25	104				73.25	83
35.32	76				73.3	91				73.3	103
35.34	82				73.35	93				73.35	113
35.36	63				73.4	142				73.4	126
35.38	76				73.45	159				73.45	189
35.4	72				73.5	187				73.5	216
35.42	76				73.55	276				73.55	308
35.44	75				73.6	334				73.6	381
35.46	54				73.65	388				73.65	431
35.48	51				73.7	409				73.7	578
35.5	54				73.75	457				73.75	596
35.52	68				73.8	431				73.8	726
35.54	82				73.85	425				73.85	750
35.56	70				73.9	411				73.9	766
35.58	58				73.95	372				73.95	615
35.6	69				74	348				74	619
35.62	77				74.05	273				74.05	519
35.64	65				74.1	229				74.1	455
35.66	62				74.15	187				74.15	414
35.68	73				74.2	171				74.2	335
35.7	58				74.25	128				74.25	248
35.72	67				74.3	100				74.3	272
35.74	61				74.35	95				74.35	215
35.76	75				74.4	92				74.4	213
35.78	58				74.45	82				74.45	196
35.8	60				74.5	78				74.5	178
35.82	71				74.55	87				74.55	160
35.84	69				74.6	65				74.6	170
35.86	77				74.65	81				74.65	144
35.88	68				74.7	58				74.7	140
35.9	82				74.75	43				74.75	117
35.92	81				74.8	59				74.8	101
35.94	72				74.85	62				74.85	107
35.96	66				74.9	48				74.9	102
35.98	58				74.95	49				74.95	113
36	76				75	57				75	95
36.02	77				75.05	50				75.05	91
36.04	71				75.1	45				75.1	108
36.06	68				75.15	61				75.15	111
36.08	71				75.2	46				75.2	130
36.1	73				75.25	50				75.25	138
36.12	74				75.3	68				75.3	147
36.14	83				75.35	61				75.35	149
36.16	79				75.4	64				75.4	165
36.18	93				75.45	67				75.45	146
36.2	101				75.5	55				75.5	157
36.22	101				75.55	59				75.55	156
36.24	109				75.6	68				75.6	154
36.26	107				75.65	50				75.65	127
36.28	91				75.7	54				75.7	119
36.3	81				75.75	43				75.75	86
36.32	104				75.8	36				75.8	87
36.34	106				75.85	32				75.85	93
36.36	105				75.9	35				75.9	85
36.38	116				75.95	31				75.95	57
36.4	133				76	33				76	52
36.42	114				76.05	45				76.05	60
36.44	121				76.1	43				76.1	64
36.46	123				76.15	42				76.15	62
36.48	122				76.2	35				76.2	65
36.5	138				76.25	26				76.25	57
36.52	105				76.3	43				76.3	52
36.54	120				76.35	40				76.35	53
36.56	133				76.4	41				76.4	55
36.58	133				76.45	34				76.45	47
36.6	143				76.5	46				76.5	45
36.62	138				76.55	37				76.55	59
36.64	140				76.6	22				76.6	45
36.66	129				76.65	34				76.65	49
36.68	115				76.7	36				76.7	54
36.7	119				76.75	48				76.75	65
36.72	114				76.8	47				76.8	62
36.74	130				76.85	36				76.85	54
36.76	118				76.9	46				76.9	64
36.78	108				76.95	31				76.95	59
36.8	122				77	34				77	60
36.82	116				77.05	41				77.05	70
36.84	120				77.1	38				77.1	79
36.86	117				77.15	46				77.15	66
36.88	130				77.2	64				77.2	78
36.9	115				77.25	48				77.25	79
36.92	114				77.3	62				77.3	81
36.94	116				77.35	74				77.35	118
36.96	98				77.4	91				77.4	131
36.98	95				77.45	118				77.45	179
37	100				77.5	141				77.5	191
37.02	91				77.55	154				77.55	248
37.04	110				77.6	150				77.6	264
37.06	91				77.65	164				77.65	269
37.08	97				77.7	166				77.7	262
37.1	90				77.75	169				77.75	322
37.12	92				77.8	141				77.8	253
37.14	105				77.85	137				77.85	229
37.16	90				77.9	119				77.9	209
37.18	95				77.95	115				77.95	160
37.2	98				78	81				78	158
37.22	96				78.05	99				78.05	147
37.24	105				78.1	76				78.1	126
37.26	108				78.15	65				78.15	124
37.28	110				78.2	63				78.2	105
37.3	92				78.25	57				78.25	121
37.32	94				78.3	50				78.3	113
37.34	103				78.35	56				78.35	120
37.36	97				78.4	53				78.4	119
37.38	113				78.45	47				78.45	106
37.4	133				78.5	46				78.5	109
37.42	134				78.55	42				78.55	102
37.44	161				78.6	43				78.6	84
37.46	171				78.65	36				78.65	92
37.48	165				78.7	49				78.7	94
37.5	189				78.75	35				78.75	75
37.52	187				78.8	37				78.8	74
37.54	203				78.85	29				78.85	81
37.56	193				78.9	34				78.9	92
37.58	228				78.95	38				78.95	59
37.6	261				79	44				79	72
37.62	283				79.05	35				79.05	73
37.64	276				79.1	32				79.1	72
37.66	306				79.15	36				79.15	69
37.68	330				79.2	42				79.2	77
37.7	357				79.25	31				79.25	76
37.72	352				79.3	36				79.3	65
37.74	361				79.35	30				79.35	61
37.76	365				79.4	32				79.4	58
37.78	391				79.45	29				79.45	61
37.8	388				79.5	41				79.5	49
37.82	374				79.55	41				79.55	73
37.84	394				79.6	27				79.6	62
37.86	382				79.65	29				79.65	64
37.88	356				79.7	39				79.7	51
37.9	399				79.75	32				79.75	62
37.92	315				79.8	36				79.8	47
37.94	328				79.85	25				79.85	60
37.96	294				79.9	35				79.9	59
37.98	253				79.95	31				79.95	56
38	209				80	31				80	65
38.02	213				80.05	23				80.05	61
38.04	196				80.1	35				80.1	67
38.06	166				80.15	23				80.15	57
38.08	147				80.2	24				80.2	53
38.1	114				80.25	31				80.25	57
38.12	141				80.3	30				80.3	65
38.14	121				80.35	35				80.35	67
38.16	117				80.4	37				80.4	67
38.18	107				80.45	41				80.45	57
38.2	94				80.5	21				80.5	76
38.22	67				80.55	33				80.55	65
38.24	91				80.6	35				80.6	57
38.26	99				80.65	32				80.65	72
38.28	75				80.7	33				80.7	67
38.3	115				80.75	39				80.75	71
38.32	101				80.8	38				80.8	72
38.34	89				80.85	32				80.85	59
38.36	88				80.9	30				80.9	54
38.38	86				80.95	39				80.95	61
38.4	78				81	29				81	54
38.42	83				81.05	33				81.05	69
38.44	86				81.1	29				81.1	65
38.46	109				81.15	31				81.15	55
38.48	112				81.2	33				81.2	80
38.5	114				81.25	38				81.25	55
38.52	105				81.3	23				81.3	57
38.54	105				81.35	24				81.35	53
38.56	88				81.4	33				81.4	53
38.58	110				81.45	37				81.45	67
38.6	98				81.5	40				81.5	55
38.62	104				81.55	25				81.55	50
38.64	120				81.6	30				81.6	51
38.66	99				81.65	33				81.65	52
38.68	114				81.7	30				81.7	51
38.7	120				81.75	32				81.75	42
38.72	120				81.8	26				81.8	45
38.74	129				81.85	28				81.85	46
38.76	147				81.9	25				81.9	43
38.78	158				81.95	32				81.95	52
38.8	159				82	41				82	53
38.82	184				82.05	35				82.05	45
38.84	192				82.1	27				82.1	51
38.86	212				82.15	27				82.15	40
38.88	221				82.2	29				82.2	39
38.9	249				82.25	22				82.25	49
38.92	305				82.3	28				82.3	46
38.94	306				82.35	30				82.35	45
38.96	367				82.4	24				82.4	45
38.98	380				82.45	42				82.45	42
39	509				82.5	25				82.5	54
39.02	540				82.55	25				82.55	54
39.04	646				82.6	24				82.6	45
39.06	732				82.65	35				82.65	46
39.08	790				82.7	28				82.7	59
39.1	923				82.75	29				82.75	43
39.12	952				82.8	23				82.8	54
39.14	1159				82.85	22				82.85	36
39.16	1233				82.9	29				82.9	55
39.18	1313				82.95	30				82.95	55
39.2	1391				83	25				83	57
39.22	1502				83.05	26				83.05	46
39.24	1539				83.1	27				83.1	35
39.26	1651				83.15	26				83.15	56
39.28	1658				83.2	28				83.2	47
39.3	1680				83.25	30				83.25	37
39.32	1703				83.3	30				83.3	47
39.34	1709				83.35	28				83.35	54
39.36	1658				83.4	32				83.4	36
39.38	1507				83.45	28				83.45	58
39.4	1423				83.5	25				83.5	56
39.42	1203				83.55	26				83.55	58
39.44	1151				83.6	25				83.6	50
39.46	986				83.65	24				83.65	49
39.48	901				83.7	29				83.7	52
39.5	746				83.75	28				83.75	38
39.52	640				83.8	26				83.8	44
39.54	552				83.85	26				83.85	39
39.56	459				83.9	25				83.9	66
39.58	361				83.95	22				83.95	49
39.6	303				84	26				84	35
39.62	245				84.05	26				84.05	53
39.64	207				84.1	29				84.1	26
39.66	192				84.15	19				84.15	49
39.68	186				84.2	23				84.2	50
39.7	139				84.25	31				84.25	56
39.72	170				84.3	26				84.3	38
39.74	146				84.35	20				84.35	52
39.76	123				84.4	32				84.4	49
39.78	125				84.45	31				84.45	47
39.8	112				84.5	34				84.5	48
39.82	109				84.55	41				84.55	65
39.84	128				84.6	35				84.6	45
39.86	112				84.65	33				84.65	48
39.88	104				84.7	21				84.7	51
39.9	95				84.75	34				84.75	57
39.92	98				84.8	29				84.8	42
39.94	87				84.85	32				84.85	53
39.96	94				84.9	35				84.9	49
39.98	106				84.95	29				84.95	51
40	97				85	22				85	50
40.02	92				85.05	34				85.05	58
40.04	94				85.1	30				85.1	54
40.06	87				85.15	27				85.15	43
40.08	82				85.2	25				85.2	50
40.1	110				85.25	31				85.25	49
40.12	96				85.3	35				85.3	46
40.14	103				85.35	31				85.35	50
40.16	86				85.4	22				85.4	53
40.18	93				85.45	33				85.45	46
40.2	104				85.5	29				85.5	40
40.22	76				85.55	20				85.55	48
40.24	87				85.6	31				85.6	40
40.26	81				85.65	25				85.65	52
40.28	90				85.7	32				85.7	52
40.3	78				85.75	30				85.75	55
40.32	90				85.8	25				85.8	46
40.34	90				85.85	28				85.85	55
40.36	97				85.9	23				85.9	62
40.38	82				85.95	29				85.95	66
40.4	98				86	27				86	62
40.42	88				86.05	24				86.05	48
40.44	82				86.1	29				86.1	61
40.46	83				86.15	19				86.15	39
40.48	82				86.2	17				86.2	48
40.5	98				86.25	17				86.25	55
40.52	72				86.3	20				86.3	51
40.54	91				86.35	19				86.35	54
40.56	89				86.4	27				86.4	47
40.58	79				86.45	14				86.45	48
40.6	95				86.5	26				86.5	48
40.62	79				86.55	24				86.55	43
40.64	85				86.6	28				86.6	47
40.66	82				86.65	26				86.65	50
40.68	73				86.7	24				86.7	44
40.7	78				86.75	22				86.75	44
40.72	85				86.8	19				86.8	56
40.74	55				86.85	25				86.85	36
40.76	75				86.9	27				86.9	38
40.78	52				86.95	27				86.95	30
40.8	77				87	22				87	41
40.82	85				87.05	21				87.05	40
40.84	81				87.1	24				87.1	42
40.86	95				87.15	29				87.15	36
40.88	83				87.2	26				87.2	47
40.9	74				87.25	14				87.25	40
40.92	76				87.3	20				87.3	36
40.94	72				87.35	23				87.35	53
40.96	69				87.4	25				87.4	44
40.98	68				87.45	15				87.45	50
41	87				87.5	21				87.5	35
41.02	63				87.55	19				87.55	32
41.04	92				87.6	24				87.6	31
41.06	82				87.65	20				87.65	40
41.08	74				87.7	27				87.7	44
41.1	79				87.75	25				87.75	38
41.12	74				87.8	17				87.8	37
41.14	66				87.85	25				87.85	42
41.16	75				87.9	22				87.9	45
41.18	77				87.95	29				87.95	42
41.2	78				88	15				88	44
41.22	79				88.05	18				88.05	50
41.24	71				88.1	24				88.1	52
41.26	58				88.15	16				88.15	66
41.28	95				88.2	23				88.2	76
41.3	81				88.25	29				88.25	67
41.32	74				88.3	27				88.3	55
41.34	60				88.35	43				88.35	36
41.36	81				88.4	27				88.4	46
41.38	76				88.45	20				88.45	61
41.4	61				88.5	20				88.5	56
41.42	94				88.55	19				88.55	49
41.44	91				88.6	21				88.6	47
41.46	86				88.65	21				88.65	53
41.48	86				88.7	21				88.7	48
41.5	74				88.75	33				88.75	30
41.52	80				88.8	20				88.8	32
41.54	82				88.85	23				88.85	39
41.56	78				88.9	22				88.9	34
41.58	73				88.95	27				88.95	35
41.6	80				89	23				89	45
41.62	69				89.05	23				89.05	38
41.64	98				89.1	26				89.1	25
41.66	87				89.15	24				89.15	37
41.68	85				89.2	20				89.2	46
41.7	81				89.25	11				89.25	43
41.72	72				89.3	17				89.3	37
41.74	77				89.35	29				89.35	45
41.76	86				89.4	29				89.4	48
41.78	97				89.45	18				89.45	52
41.8	111				89.5	27				89.5	52
41.82	91				89.55	17				89.55	47
41.84	83				89.6	28				89.6	45
41.86	95				89.65	26				89.65	36
41.88	97				89.7	22				89.7	58
41.9	92				89.75	30				89.75	40
41.92	87				89.8	16				89.8	39
41.94	71				89.85	29				89.85	35
41.96	90				89.9	19				89.9	45
41.98	86				89.95	27				89.95	50
42	79				90	29				90	42
42.02	96				90	33
42.04	86
42.06	99
42.08	86
42.1	83
42.12	93
42.14	94
42.16	81
42.18	97
42.2	101
42.22	106
42.24	105
42.26	90
42.28	105
42.3	139
42.32	101
42.34	102
42.36	115
42.38	131
42.4	122
42.42	130
42.44	114
42.46	120
42.48	127
42.5	108
42.52	117
42.54	114
42.56	113
42.58	134
42.6	122
42.62	101
42.64	105
42.66	95
42.68	115
42.7	90
42.72	131
42.74	88
42.76	107
42.78	111
42.8	102
42.82	106
42.84	84
42.86	90
42.88	111
42.9	103
42.92	125
42.94	104
42.96	122
42.98	107
43	90
43.02	121
43.04	109
43.06	95
43.08	98
43.1	123
43.12	110
43.14	122
43.16	111
43.18	113
43.2	82
43.22	110
43.24	100
43.26	87
43.28	94
43.3	124
43.32	102
43.34	94
43.36	104
43.38	106
43.4	89
43.42	111
43.44	83
43.46	91
43.48	108
43.5	117
43.52	100
43.54	84
43.56	83
43.58	111
43.6	81
43.62	94
43.64	118
43.66	104
43.68	105
43.7	85
43.72	81
43.74	91
43.76	86
43.78	94
43.8	86
43.82	102
43.84	85
43.86	96
43.88	94
43.9	81
43.92	103
43.94	99
43.96	98
43.98	97
44	84
44.02	97
44.04	84
44.06	94
44.08	83
44.1	102
44.12	80
44.14	79
44.16	88
44.18	98
44.2	104
44.22	97
44.24	88
44.26	82
44.28	92
44.3	77
44.32	90
44.34	93
44.36	73
44.38	95
44.4	89
44.42	100
44.44	86
44.46	78
44.48	108
44.5	89
44.52	84
44.54	94
44.56	89
44.58	101
44.6	87
44.62	88
44.64	85
44.66	104
44.68	80
44.7	94
44.72	87
44.74	83
44.76	104
44.78	82
44.8	111
44.82	96
44.84	90
44.86	71
44.88	97
44.9	85
44.92	86
44.94	94
44.96	98
44.98	88
45	85
45.02	105
45.04	82
45.06	93
45.08	87
45.1	93
45.12	92
45.14	90
45.16	93
45.18	80
45.2	91
45.22	71
45.24	93
45.26	95
45.28	85
45.3	88
45.32	91
45.34	75
45.36	83
45.38	87
45.4	78
45.42	83
45.44	87
45.46	89
45.48	74
45.5	92
45.52	85
45.54	95
45.56	83
45.58	87
45.6	75
45.62	82
45.64	91
45.66	72
45.68	93
45.7	92
45.72	88
45.74	93
45.76	70
45.78	81
45.8	86
45.82	76
45.84	68
45.86	89
45.88	69
45.9	77
45.92	91
45.94	77
45.96	90
45.98	79
46	94
46.02	85
46.04	89
46.06	99
46.08	95
46.1	81
46.12	88
46.14	89
46.16	79
46.18	75
46.2	93
46.22	67
46.24	83
46.26	75
46.28	98
46.3	80
46.32	76
46.34	82
46.36	89
46.38	97
46.4	75
46.42	100
46.44	81
46.46	69
46.48	75
46.5	79
46.52	70
46.54	79
46.56	85
46.58	87
46.6	77
46.62	73
46.64	89
46.66	72
46.68	94
46.7	79
46.72	56
46.74	79
46.76	60
46.78	73
46.8	79
46.82	72
46.84	73
46.86	70
46.88	94
46.9	65
46.92	74
46.94	69
46.96	75
46.98	71
47	72
47.02	64
47.04	73
47.06	61
47.08	84
47.1	72
47.12	59
47.14	54
47.16	53
47.18	90
47.2	74
47.22	60
47.24	70
47.26	70
47.28	67
47.3	70
47.32	64
47.34	81
47.36	62
47.38	72
47.4	88
47.42	67
47.44	60
47.46	66
47.48	55
47.5	57
47.52	89
47.54	64
47.56	58
47.58	60
47.6	66
47.62	61
47.64	63
47.66	73
47.68	76
47.7	69
47.72	63
47.74	78
47.76	67
47.78	66
47.8	54
47.82	65
47.84	55
47.86	58
47.88	56
47.9	71
47.92	67
47.94	70
47.96	65
47.98	63
48	70
48.02	62
48.04	64
48.06	68
48.08	64
48.1	65
48.12	70
48.14	78
48.16	73
48.18	74
48.2	59
48.22	67
48.24	47
48.26	53
48.28	70
48.3	67
48.32	59
48.34	66
48.36	77
48.38	71
48.4	70
48.42	55
48.44	70
48.46	56
48.48	75
48.5	63
48.52	64
48.54	73
48.56	70
48.58	86
48.6	62
48.62	53
48.64	62
48.66	66
48.68	62
48.7	67
48.72	58
48.74	72
48.76	70
48.78	68
48.8	58
48.82	60
48.84	74
48.86	66
48.88	59
48.9	52
48.92	61
48.94	59
48.96	58
48.98	60
49	48
49.02	63
49.04	57
49.06	60
49.08	59
49.1	63
49.12	72
49.14	56
49.16	67
49.18	63
49.2	59
49.22	59
49.24	63
49.26	58
49.28	69
49.3	65
49.32	74
49.34	63
49.36	61
49.38	73
49.4	49
49.42	72
49.44	66
49.46	66
49.48	69
49.5	66
49.52	49
49.54	54
49.56	57
49.58	71
49.6	72
49.62	59
49.64	68
49.66	60
49.68	51
49.7	56
49.72	49
49.74	71
49.76	63
49.78	66
49.8	56
49.82	75
49.84	59
49.86	66
49.88	61
49.9	53
49.92	58
49.94	60
[truncated: 2,003 more rows]

## Sheet: Fig. 2c
β-Mo2C																					α-MoC1-x																					η-MoC1-x
Mo(0) 3d5/2		Mo(2+) 3d5/2		Mo(4+) 3d5/2		Mo(0) 3d3/2		Mo(2+) 3d3/2		Mo(6+) 3d5/2		Mo(4+) 3d3/2		Mo(6+) 3d3/2		Original		Cumulative			Mo(0) 3d5/2		Mo(2+) 3d5/2		Mo(4+) 3d5/2		Mo(0) 3d3/2		Mo(2+) 3d3/2		Mo(6+) 3d5/2		Mo(4+) 3d3/2		Mo(6+) 3d3/2		Original		Cumulative			Mo(0) 3d5/2		Mo(2+) 3d5/2		Mo(4+) 3d5/2		Mo(0) 3d3/2
Binding Energy (eV)	Intensity (a.u.)	Binding Energy (eV)	Intensity (a.u.)	Binding Energy (eV)	Intensity (a.u.)	Binding Energy (eV)	Intensity (a.u.)	Binding Energy (eV)	Intensity (a.u.)	Binding Energy (eV)	Intensity (a.u.)	Binding Energy (eV)	Intensity (a.u.)	Binding Energy (eV)	Intensity (a.u.)	Binding Energy (eV)	Intensity (a.u.)	Binding Energy (eV)	Intensity (a.u.)		Binding Energy (eV)	Intensity (a.u.)	Binding Energy (eV)	Intensity (a.u.)	Binding Energy (eV)	Intensity (a.u.)	Binding Energy (eV)	Intensity (a.u.)	Binding Energy (eV)	Intensity (a.u.)	Binding Energy (eV)	Intensity (a.u.)	Binding Energy (eV)	Intensity (a.u.)	Binding Energy (eV)	Intensity (a.u.)	Binding Energy (eV)	Intensity (a.u.)	Binding Energy (eV)	Intensity (a.u.)		Binding Energy (eV)	Intensity (a.u.)	Binding Energy (eV)	Intensity (a.u.)	Binding Energy (eV)	Intensity (a.u.)	Binding Energy (eV)	Intensity (a.u.)
239.143	95.6022	239.143	95.6024	239.143	95.5936	239.143	95.6029	239.143	95.6048	239.143	95.6337	239.143	95.5971	239.143	95.6609	239.143	97.5	239.143	95.7655		238.643	209.196	238.643	209.298	238.643	209.224	238.643	209.238	238.643	209.287	238.643	209.592	238.643	209.34	238.643	210.098	238.643	213.304	238.643	210.898		239.062	113.589	239.062	113.586	239.062	113.582	239.062	113.608
239.042	95.5394	239.042	95.5396	239.042	95.5306	239.042	95.5403	239.042	95.5422	239.042	95.572	239.042	95.5343	239.042	95.602	239.042	92.1875	239.042	95.7093		238.543	209.019	238.543	209.124	238.543	209.048	238.543	209.062	238.543	209.112	238.543	209.428	238.543	209.169	238.543	210.027	238.543	205.089	238.543	210.854		238.962	113.548	238.962	113.545	238.962	113.54	238.962	113.567
238.942	95.4724	238.942	95.4726	238.942	95.4634	238.942	95.4734	238.942	95.4754	238.942	95.5063	238.942	95.4674	238.942	95.5393	238.942	93.5417	238.942	95.6502		238.443	208.799	238.443	208.906	238.443	208.828	238.443	208.843	238.443	208.895	238.443	209.222	238.443	208.956	238.443	209.945	238.443	220.446	238.443	210.8		238.862	113.478	238.862	113.475	238.862	113.47	238.862	113.498
238.843	95.4209	238.843	95.4212	238.843	95.4118	238.843	95.422	238.843	95.4241	238.843	95.4561	238.843	95.4159	238.843	95.4926	238.843	88.5417	238.843	95.6065		238.343	208.604	238.343	208.713	238.343	208.634	238.343	208.649	238.343	208.703	238.343	209.042	238.343	208.768	238.343	209.933	238.343	211.518	238.343	210.818		238.762	113.415	238.762	113.411	238.762	113.407	238.762	113.435
238.743	95.3494	238.743	95.3497	238.743	95.3401	238.743	95.3506	238.743	95.3528	238.743	95.3859	238.743	95.3445	238.743	95.4265	238.743	95	238.743	95.544		238.243	208.401	238.243	208.512	238.243	208.432	238.243	208.447	238.243	208.503	238.243	208.855	238.243	208.573	238.243	209.975	238.243	214.375	238.243	210.892		238.662	113.344	238.662	113.34	238.662	113.336	238.662	113.365
238.643	95.2937	238.643	95.294	238.643	95.2843	238.643	95.2951	238.643	95.2974	238.643	95.3317	238.643	95.2889	238.643	95.3771	238.643	89.8958	238.643	95.498		238.143	208.202	238.143	208.315	238.143	208.233	238.143	208.249	238.143	208.307	238.143	208.672	238.143	208.382	238.143	210.105	238.143	213.036	238.143	211.055		238.562	113.26	238.562	113.257	238.562	113.252	238.562	113.282
238.542	95.2209	238.542	95.2213	238.542	95.2113	238.542	95.2225	238.542	95.2249	238.542	95.2605	238.542	95.2163	238.542	95.3118	238.542	95.4167	238.542	95.4363		238.043	207.978	238.043	208.094	238.043	208.01	238.043	208.027	238.043	208.087	238.043	208.465	238.043	208.167	238.043	210.323	238.043	221.786	238.043	211.308		238.462	113.184	238.462	113.18	238.462	113.175	238.462	113.207
238.442	95.1543	238.442	95.1547	238.442	95.1445	238.442	95.156	238.442	95.1585	238.442	95.1954	238.442	95.1498	238.442	95.2542	238.442	93.4375	238.442	95.3832		237.943	207.765	237.943	207.885	237.943	207.799	237.943	207.816	237.943	207.879	237.943	208.272	237.943	207.964	237.943	210.701	237.943	217.589	237.943	211.723		238.362	113.134	238.362	113.13	238.362	113.125	238.362	113.158
238.343	95.0909	238.343	95.0913	238.343	95.0809	238.343	95.0928	238.343	95.0954	238.343	95.1337	238.343	95.0865	238.343	95.2022	238.343	92.3958	238.343	95.3347		237.843	207.55	237.843	207.672	237.843	207.584	237.843	207.602	237.843	207.667	237.843	208.076	237.843	207.76	237.843	211.267	237.843	218.75	237.843	212.329		238.262	113.079	238.262	113.075	238.262	113.07	238.262	113.104
238.243	95.0168	238.243	95.0173	238.243	95.0067	238.243	95.0189	238.243	95.0216	238.243	95.0615	238.243	95.0126	238.243	95.143	238.243	95.8333	238.243	95.2802		237.743	207.322	237.743	207.447	237.743	207.357	237.743	207.376	237.743	207.444	237.743	207.869	237.743	207.543	237.743	212.062	237.743	223.125	237.743	213.165		238.162	113.032	238.162	113.028	238.162	113.023	238.162	113.057
238.143	94.9551	238.143	94.9555	238.143	94.9447	238.143	94.9573	238.143	94.9602	238.143	95.0016	238.143	94.9511	238.143	95.1011	238.143	91.875	238.143	95.2431		237.643	207.086	237.643	207.214	237.643	207.122	237.643	207.142	237.643	207.212	237.643	207.654	237.643	207.319	237.643	213.146	237.643	226.25	237.643	214.294		238.062	112.972	238.062	112.969	238.062	112.963	238.062	112.999
238.042	94.8842	238.042	94.8848	238.042	94.8737	238.042	94.8867	238.042	94.8897	238.042	94.9329	238.042	94.8805	238.042	95.0576	238.042	94.7917	238.042	95.2043		237.543	206.865	237.543	206.997	237.543	206.903	237.543	206.923	237.543	206.996	237.543	207.457	237.543	207.112	237.543	214.607	237.543	220.446	237.543	215.803		237.962	112.907	237.962	112.903	237.962	112.898	237.962	112.935
237.942	94.8041	237.942	94.8046	237.942	94.7933	237.942	94.8068	237.942	94.8099	237.942	94.8549	237.942	94.8006	237.942	95.0153	237.942	97.8125	237.942	95.1672		237.443	206.631	237.443	206.765	237.443	206.669	237.443	206.69	237.443	206.766	237.443	207.246	237.443	206.892	237.443	216.479	237.443	225.714	237.443	217.724		237.862	112.854	237.862	112.85	237.862	112.844	237.862	112.882
237.843	94.7536	237.843	94.7542	237.843	94.7427	237.843	94.7566	237.843	94.7599	237.843	94.8067	237.843	94.7504	237.843	95.0178	237.843	88.2292	237.843	95.1745		237.343	206.392	237.343	206.529	237.343	206.431	237.343	206.453	237.343	206.532	237.343	207.034	237.343	206.669	237.343	218.833	237.343	227.143	237.343	220.133		237.762	112.792	237.762	112.788	237.762	112.782	237.762	112.822
237.743	94.6929	237.743	94.6935	237.743	94.6817	237.743	94.6961	237.743	94.6996	237.743	94.7484	237.743	94.69	237.743	95.0308	237.743	91.5625	237.743	95.1933		237.243	206.156	237.243	206.298	237.243	206.197	237.243	206.22	237.243	206.303	237.243	206.826	237.243	206.451	237.243	221.735	237.243	225.804	237.243	223.092		237.662	112.72	237.662	112.716	237.662	112.71	237.662	112.751
237.643	94.6182	237.643	94.6189	237.643	94.6069	237.643	94.6217	237.643	94.6254	237.643	94.6764	237.643	94.6158	237.643	95.0583	237.643	96.0417	237.643	95.2269		237.143	205.889	237.143	206.035	237.143	205.931	237.143	205.956	237.143	206.042	237.143	206.589	237.143	206.203	237.143	225.192	237.143	237.054	237.143	226.612		237.562	112.644	237.562	112.64	237.562	112.634	237.562	112.676
237.542	94.5339	237.542	94.5347	237.542	94.5223	237.542	94.5377	237.542	94.5415	237.542	94.5948	237.542	94.5319	237.542	95.1136	237.542	99.1667	237.542	95.2886		237.043	205.601	237.043	205.75	237.043	205.644	237.043	205.67	237.043	205.759	237.043	206.332	237.043	205.936	237.043	229.238	237.043	244.821	237.043	230.725		237.462	112.574	237.462	112.57	237.462	112.564	237.462	112.607
237.442	94.4709	237.442	94.4717	237.442	94.4591	237.442	94.475	237.442	94.4791	237.442	94.5348	237.442	94.4694	237.442	95.2389	237.442	92.2917	237.442	95.4209		236.943	205.326	236.943	205.479	236.943	205.37	236.943	205.397	236.943	205.491	236.943	206.091	236.943	205.686	236.943	233.905	236.943	239.911	236.943	235.464		237.362	112.508	237.362	112.503	237.362	112.497	237.362	112.543
237.343	94.3947	237.343	94.3956	237.343	94.3826	237.343	94.3992	237.343	94.4034	237.343	94.4618	237.343	94.3937	237.343	95.4119	237.343	96.5625	237.343	95.6011		236.843	205.03	236.843	205.187	236.843	205.076	236.843	205.104	236.843	205.202	236.843	205.831	236.843	205.418	236.843	239.125	236.843	247.321	236.843	240.763		237.262	112.429	237.262	112.425	237.262	112.419	237.262	112.466
237.243	94.3266	237.243	94.3275	237.243	94.3143	237.243	94.3314	237.243	94.3359	237.243	94.397	237.243	94.3262	237.243	95.6675	237.243	93.9583	237.243	95.8641		236.743	204.738	236.743	204.899	236.743	204.785	236.743	204.815	236.743	204.918	236.743	205.578	236.743	205.159	236.743	244.848	236.743	246.071	236.743	246.574		237.162	112.363	237.162	112.359	237.162	112.352	237.162	112.401
237.143	94.2458	237.143	94.2468	237.143	94.2333	237.143	94.2511	237.143	94.2558	237.143	94.32	237.143	94.2462	237.143	95.9984	237.143	98.0208	237.143	96.2028		236.643	204.419	236.643	204.585	236.643	204.468	236.643	204.499	236.643	204.607	236.643	205.301	236.643	204.881	236.643	250.932	236.643	255.625	236.643	252.758		237.062	112.27	237.062	112.265	237.062	112.259	237.062	112.309
237.042	94.1719	237.042	94.173	237.042	94.1591	237.042	94.1776	237.042	94.1826	237.042	94.25	237.042	94.1731	237.042	96.4361	237.042	95.8333	237.042	96.6496		236.543	204.07	236.543	204.24	236.543	204.12	236.543	204.153	236.543	204.266	236.543	204.996	236.543	204.583	236.543	257.221	236.543	266.339	236.543	259.161		236.962	112.161	236.962	112.157	236.962	112.15	236.962	112.203
236.942	94.1032	236.942	94.1043	236.942	94.0901	236.942	94.1093	236.942	94.1146	236.942	94.1855	236.942	94.1053	236.942	96.9885	236.942	94.1667	236.942	97.2114		236.443	203.701	236.443	203.876	236.443	203.754	236.443	203.788	236.443	203.907	236.443	204.676	236.443	204.283	236.443	263.534	236.443	273.304	236.443	265.61		236.862	112.057	236.862	112.052	236.862	112.046	236.862	112.1
236.843	94.0102	236.843	94.0115	236.843	93.9969	236.843	94.0168	236.843	94.0224	236.843	94.0971	236.843	94.0134	236.843	97.6311	236.843	101.979	236.843	97.8638		236.343	203.331	236.343	203.511	236.343	203.385	236.343	203.421	236.343	203.546	236.343	204.357	236.343	204.007	236.343	269.665	236.343	273.929	236.343	271.909		236.762	111.954	236.762	111.949	236.762	111.943	236.762	111.999
236.743	93.9257	236.743	93.927	236.743	93.912	236.743	93.9328	236.743	93.9387	236.743	94.0174	236.743	93.9301	236.743	98.3951	236.743	99.2708	236.743	98.6382		236.243	202.962	236.243	203.148	236.243	203.018	236.243	203.057	236.243	203.188	236.243	204.045	236.243	203.773	236.243	275.372	236.243	273.214	236.243	277.828		236.662	111.838	236.662	111.834	236.662	111.827	236.662	111.886
236.643	93.8366	236.643	93.8381	236.643	93.8227	236.643	93.8443	236.643	93.8506	236.643	93.9337	236.643	93.8425	236.643	99.2582	236.643	100.729	236.643	99.5126		236.143	202.532	236.143	202.723	236.143	202.59	236.143	202.631	236.143	202.769	236.143	203.676	236.143	203.535	236.143	280.333	236.143	295.268	236.143	283.065		236.562	111.701	236.562	111.696	236.562	111.689	236.562	111.751
236.542	93.7424	236.542	93.7439	236.542	93.7282	236.542	93.7507	236.542	93.7574	236.542	93.8452	236.542	93.7499	236.542	100.201	236.542	102.396	236.542	100.468		236.043	202.126	236.043	202.323	236.043	202.186	236.043	202.229	236.043	202.376	236.043	203.337	236.043	203.407	236.043	284.378	236.043	286.518	236.043	287.479		236.462	111.57	236.462	111.565	236.462	111.557	236.462	111.622
236.442	93.6456	236.442	93.6473	236.442	93.6311	236.442	93.6546	236.442	93.6618	236.442	93.7547	236.442	93.655	236.442	101.199	236.442	103.229	236.442	101.479		235.943	201.71	235.943	201.913	235.943	201.773	235.943	201.818	235.943	201.973	235.943	202.994	235.943	203.391	235.943	287.244	235.943	290.089	235.943	290.844		236.362	111.45	236.362	111.445	236.362	111.437	236.362	111.504
236.343	93.5443	236.343	93.5461	236.343	93.5295	236.343	93.5541	236.343	93.5617	236.343	93.6602	236.343	93.5558	236.343	102.212	236.343	104.688	236.343	102.507		235.843	201.286	235.843	201.494	235.843	201.351	235.843	201.399	235.843	201.563	235.843	202.65	235.843	203.534	235.843	288.748	235.843	293.214	235.843	293.024		236.262	111.301	236.262	111.296	236.262	111.289	236.262	111.359
236.243	93.4428	236.243	93.4447	236.243	93.4276	236.243	93.4533	236.243	93.4614	236.243	93.566	236.243	93.4568	236.243	103.199	236.243	104.792	236.243	103.51		235.743	200.856	235.743	201.071	235.743	200.924	235.743	200.974	235.743	201.149	235.743	202.311	235.743	203.9	235.743	288.778	235.743	295	235.743	293.97		236.162	111.159	236.162	111.154	236.162	111.146	236.162	111.22
236.143	93.3499	236.143	93.352	236.143	93.3345	236.143	93.3613	236.143	93.37	236.143	93.4813	236.143	93.3669	236.143	104.118	236.143	101.979	236.143	104.445		235.643	200.425	235.643	200.648	235.643	200.495	235.643	200.549	235.643	200.734	235.643	201.982	235.643	204.559	235.643	287.312	235.643	295.446	235.643	293.728		236.062	110.974	236.062	110.969	236.062	110.961	236.062	111.037
236.042	93.2326	236.042	93.2347	236.042	93.2168	236.042	93.2449	236.042	93.2541	236.042	93.3727	236.042	93.253	236.042	104.881	236.042	109.896	236.042	105.227		235.543	199.988	235.543	200.217	235.543	200.061	235.543	200.118	235.543	200.315	235.543	201.663	235.543	205.581	235.543	284.406	235.543	297.768	235.543	292.434		235.962	110.805	235.962	110.799	235.962	110.791	235.962	110.872
235.942	93.1155	235.942	93.1179	235.942	93.0994	235.942	93.1289	235.942	93.1388	235.942	93.2654	235.942	93.1403	235.942	105.46	235.942	109.792	235.942	105.827		235.443	199.577	235.443	199.814	235.443	199.653	235.443	199.714	235.443	199.924	235.443	201.393	235.443	207.075	235.443	280.236	235.443	288.304	235.443	290.347		235.862	110.629	235.862	110.624	235.862	110.616	235.862	110.7
235.843	93.0244	235.843	93.0269	235.843	93.0079	235.843	93.0388	235.843	93.0495	235.843	93.1849	235.843	93.0547	235.843	105.833	235.843	101.458	235.843	106.225		235.343	199.143	235.343	199.388	235.343	199.222	235.343	199.287	235.343	199.512	235.343	201.133	235.343	209.058	235.343	274.959	235.343	296.518	235.343	287.701		235.762	110.488	235.762	110.482	235.762	110.474	235.762	110.562
235.743	92.9142	235.743	92.9169	235.743	92.8973	235.743	92.9298	235.743	92.9413	235.743	93.0865	235.743	92.9523	235.743	105.924	235.743	107.604	235.743	106.342		235.243	198.71	235.243	198.963	235.243	198.793	235.243	198.862	235.243	199.103	235.243	200.921	235.243	211.606	235.243	268.84	235.243	296.25	235.243	284.827		235.662	110.349	235.662	110.344	235.662	110.335	235.662	110.428
235.643	92.805	235.643	92.8079	235.643	92.7878	235.643	92.8219	235.643	92.8343	235.643	92.9904	235.643	92.8549	235.643	105.735	235.643	107.292	235.643	106.187		235.143	198.306	235.143	198.568	235.143	198.392	235.143	198.467	235.143	198.725	235.143	200.809	235.143	214.764	235.143	262.165	235.143	285.893	235.143	282.054		235.562	110.196	235.562	110.19	235.562	110.181	235.562	110.279
235.542	92.6872	235.542	92.6902	235.542	92.6695	235.542	92.7055	235.542	92.7188	235.542	92.8871	235.542	92.7564	235.542	105.264	235.542	110.104	235.542	105.759		235.043	197.927	235.043	198.198	235.043	198.017	235.043	198.097	235.043	198.374	235.043	200.826	235.043	218.508	235.043	255.186	235.043	276.964	235.043	279.644		235.462	110.044	235.462	110.038	235.462	110.029	235.462	110.132
235.442	92.5903	235.442	92.5936	235.442	92.5722	235.442	92.6102	235.442	92.6246	235.442	92.8067	235.442	92.6932	235.442	104.567	235.442	103.333	235.442	105.121		234.943	197.544	234.943	197.825	234.943	197.638	234.943	197.724	234.943	198.023	234.943	200.991	234.943	222.73	234.943	248.114	234.943	278.482	234.943	277.781		235.362	109.912	235.362	109.906	235.362	109.897	235.362	110.007
235.343	92.4838	235.343	92.4873	235.343	92.4653	235.343	92.5054	235.343	92.5211	235.343	92.719	235.343	92.6455	235.343	103.653	235.343	106.458	235.343	104.296		234.843	197.152	234.843	197.443	234.843	197.25	234.843	197.343	234.843	197.667	234.843	201.367	234.843	227.293	234.843	241.154	234.843	281.607	234.843	276.606		235.262	109.778	235.262	109.772	235.262	109.763	235.262	109.878
235.243	92.3838	235.243	92.3875	235.243	92.3649	235.243	92.4073	235.243	92.4243	235.243	92.641	235.243	92.647	235.243	102.591	235.243	104.375	235.243	103.368		234.743	196.736	234.743	197.038	234.743	196.839	234.743	196.939	234.743	197.291	234.743	202.03	234.743	231.988	234.743	234.469	234.743	290.179	234.743	276.179		235.162	109.665	235.162	109.659	235.162	109.65	235.162	109.772
235.143	92.2971	235.143	92.3011	235.143	92.2777	235.143	92.3227	235.143	92.3412	235.143	92.581	235.143	92.7291	235.143	101.442	235.143	100.104	235.143	102.426		234.643	196.355	234.643	196.669	234.643	196.464	234.643	196.571	234.643	196.956	234.643	203.161	234.643	236.627	234.643	228.255	234.643	277.589	234.643	276.572		235.062	109.525	235.062	109.518	235.062	109.509	235.062	109.639
235.042	92.2098	235.042	92.2141	235.042	92.19	235.042	92.2376	235.042	92.2578	235.042	92.5273	235.042	92.9088	235.042	100.244	235.042	100.312	235.042	101.541		234.543	195.964	234.543	196.29	234.543	196.078	234.543	196.195	234.543	196.62	234.543	204.867	234.543	240.878	234.543	222.564	234.543	281.161	234.543	277.707		234.962	109.405	234.962	109.399	234.962	109.389	234.962	109.527
234.942	92.1187	234.942	92.1232	234.942	92.0984	234.942	92.149	234.942	92.1711	234.942	92.4809	234.942	93.2168	234.942	99.0432	234.942	101.562	234.942	100.798		234.443	195.604	234.443	195.943	234.443	195.724	234.443	195.851	234.443	196.327	234.443	207.375	234.443	244.478	234.443	217.494	234.443	270.268	234.443	279.567		234.862	109.283	234.862	109.276	234.862	109.266	234.862	109.413
234.843	92.0263	234.843	92.0311	234.843	92.0055	234.843	92.0594	234.843	92.0837	234.843	92.451	234.843	93.6841	234.843	97.8827	234.843	101.979	234.843	100.274		234.343	195.196	234.343	195.548	234.343	195.322	234.343	195.461	234.343	196.005	234.343	210.823	234.343	247.052	234.343	212.989	234.343	287.232	234.343	282.024		234.762	109.169	234.762	109.162	234.762	109.152	234.762	109.309
234.743	91.9585	234.743	91.9637	234.743	91.9372	234.743	91.9947	234.743	92.0215	234.743	92.4745	234.743	94.3492	234.743	96.8209	234.743	94.0625	234.743	100.053		234.243	194.807	234.243	195.173	234.243	194.94	234.243	195.091	234.243	195.733	234.243	215.518	234.243	248.419	234.243	209.106	234.243	280.714	234.243	285.14		234.662	109.064	234.662	109.057	234.662	109.047	234.662	109.214
234.643	91.8701	234.643	91.8757	234.643	91.8483	234.643	91.9098	234.643	91.9393	234.643	92.5229	234.643	95.1507	234.643	95.835	234.643	100.729	234.643	100.111		234.143	194.397	234.143	194.779	234.143	194.538	234.143	194.704	234.143	195.489	234.143	221.67	234.143	248.382	234.143	205.775	234.143	287.946	234.143	288.954		234.562	108.97	234.562	108.963	234.562	108.953	234.562	109.132
234.542	91.7772	234.542	91.7832	234.542	91.755	234.542	91.8208	234.542	91.8535	234.542	92.6374	234.542	96.0517	234.542	94.9546	234.542	102.188	234.542	100.451		234.043	193.986	234.043	194.384	234.043	194.134	234.043	194.317	234.043	195.323	234.043	229.533	234.043	246.925	234.043	202.965	234.043	288.571	234.043	293.668		234.462	108.884	234.462	108.877	234.462	108.867	234.462	109.059
234.442	91.7012	234.442	91.7076	234.442	91.6784	234.442	91.7491	234.442	91.7854	234.442	92.8751	234.442	96.9808	234.442	94.2056	234.442	96.7708	234.442	101.041		233.943	193.535	233.943	193.95	233.943	193.692	233.943	193.894	233.943	195.244	233.943	239.265	233.943	244.107	233.943	200.58	233.943	302.589	233.943	299.524		234.362	108.796	234.362	108.789	234.362	108.778	234.362	108.985
234.343	91.6288	234.343	91.6357	234.343	91.6055	234.343	91.6815	234.343	91.7221	234.343	93.2711	234.343	97.8013	234.343	93.5726	234.343	95.625	234.343	101.793		233.843	193.091	233.843	193.525	233.843	193.258	233.843	193.482	233.843	195.363	233.843	251.036	233.843	240.18	233.843	198.602	233.843	299.911	233.843	306.899		234.262	108.687	234.262	108.68	234.262	108.669	234.262	108.892
234.243	91.538	234.243	91.5455	234.243	91.5142	234.243	91.5962	234.243	91.6417	234.243	93.8649	234.243	98.3555	234.243	93.0257	234.243	101.562	234.243	102.601		233.743	192.594	233.743	193.048	233.743	192.771	233.743	193.02	233.743	195.715	233.743	264.798	233.743	235.358	233.743	196.906	233.743	319.107	233.743	316.053		234.162	108.589	234.162	108.582	234.162	108.571	234.162	108.812
234.143	91.439	234.143	91.447	234.143	91.4146	234.143	91.5033	234.143	91.5546	234.143	94.7401	234.143	98.5375	234.143	92.564	234.143	104.271	234.143	103.423		233.643	192.093	233.643	192.567	233.643	192.281	233.643	192.559	233.643	196.471	233.643	280.475	233.643	229.997	233.643	195.482	233.643	320.536	233.643	327.279		234.062	108.473	234.062	108.466	234.062	108.455	234.062	108.716
234.042	91.3409	234.042	91.3496	234.042	91.316	234.042	91.4123	234.042	91.4705	234.042	95.9869	234.042	98.3001	234.042	92.1836	234.042	103.958	234.042	104.279		233.543	191.561	233.543	192.058	233.543	191.762	233.543	192.075	233.543	197.758	233.543	297.748	233.543	224.369	233.543	194.248	233.543	331.429	233.543	340.655		233.962	108.351	233.962	108.344	233.962	108.332	233.962	108.617
233.942	91.2498	233.942	91.2591	233.942	91.2243	233.942	91.3291	233.942	91.3957	233.942	97.6907	233.942	97.6771	233.942	91.877	233.942	101.771	233.942	105.272		233.443	190.969	233.443	191.491	233.443	191.185	233.443	191.542	233.443	199.721	233.443	316.115	233.443	218.713	233.443	193.128	233.443	352.679	233.443	356.081		233.862	108.23	233.862	108.222	233.862	108.211	233.862	108.522
233.843	91.151	233.843	91.161	233.843	91.125	233.843	91.2394	233.843	91.317	233.843	99.9026	233.843	96.7538	233.843	91.6164	233.843	104.271	233.843	106.539		233.343	190.301	233.343	190.849	233.343	190.532	233.343	190.95	233.343	202.527	233.343	334.91	233.343	213.236	233.343	192.066	233.343	379.821	233.343	373.263		233.762	108.103	233.762	108.096	233.762	108.084	233.762	108.426
233.743	91.0277	233.743	91.0385	233.743	91.0012	233.743	91.1266	233.743	91.2195	233.743	102.642	233.743	95.6463	233.743	91.3736	233.743	112.188	233.743	108.224		233.243	189.605	233.243	190.181	233.243	189.853	233.243	190.366	233.243	206.392	233.243	353.372	233.243	208.152	233.243	191.076	233.243	389.732	233.243	391.761		233.662	107.962	233.662	107.955	233.662	107.943	233.662	108.32
233.643	90.9022	233.643	90.914	233.643	90.8752	233.643	91.0132	233.643	91.13	233.643	105.92	233.643	94.5076	233.643	91.1607	233.643	112.917	233.643	110.463		233.143	188.837	233.143	189.443	233.143	189.104	233.143	189.783	233.143	211.387	233.143	370.527	233.143	203.523	233.143	190.089	233.143	415.536	233.143	410.834		233.562	107.814	233.562	107.807	233.562	107.796	233.562	108.217
233.542	90.7562	233.542	90.7689	233.542	90.7287	233.542	90.8813	233.542	91.0388	233.542	109.648	233.542	93.424	233.542	90.951	233.542	119.583	233.542	113.274		233.043	187.999	233.043	188.637	233.043	188.287	233.043	189.287	233.043	217.547	233.043	385.383	233.043	199.399	233.043	189.087	233.043	440.536	233.043	429.636		233.462	107.628	233.462	107.621	233.462	107.609	233.462	108.089
233.442	90.6494	233.442	90.6632	233.442	90.6214	233.442	90.7909	233.442	91.0224	233.442	113.743	233.442	92.5227	233.442	90.7979	233.442	106.979	233.442	116.65		232.943	187.137	232.943	187.811	232.943	187.449	232.943	189.091	232.943	224.823	232.943	397.005	232.943	195.83	232.943	188.1	232.943	448.929	232.943	447.29		233.362	107.434	233.362	107.427	233.362	107.416	233.362	107.977
233.343	90.4849	233.343	90.4999	233.343	90.4565	233.343	90.6457	233.343	91.014	233.343	117.894	233.343	91.7348	233.343	90.5993	233.343	125.625	233.343	120.336		232.843	186.216	232.843	186.928	232.843	186.555	232.843	189.467	232.843	232.937	232.843	404.489	232.843	192.744	232.843	187.083	232.843	469.911	232.843	462.91		233.262	107.246	233.262	107.239	233.262	107.228	233.262	107.912
233.243	90.3066	233.243	90.3229	233.243	90.2778	233.243	90.4903	233.243	91.1083	233.243	121.871	233.243	91.1005	233.243	90.3954	233.243	130.104	233.243	124.144		232.743	185.242	232.743	185.996	232.743	185.612	232.743	190.945	232.743	241.486	232.743	407.207	232.743	190.088	232.743	186.034	232.743	488.75	232.743	475.916		233.162	107.008	233.162	107.002	233.162	106.991	233.162	107.874
233.143	90.1236	233.143	90.1413	233.143	90.0945	233.143	90.3348	233.143	91.3927	233.143	125.364	233.143	90.6046	233.143	90.1927	233.143	131.667	233.143	127.819		232.643	184.261	232.643	185.061	232.643	184.667	232.643	194.38	232.643	249.954	232.643	404.911	232.643	187.833	232.643	184.992	232.643	491.161	232.643	486.232		233.062	106.75	233.062	106.744	233.062	106.734	233.062	107.948
233.042	89.9454	233.042	89.9647	233.042	89.916	233.042	90.1898	233.042	91.986	233.042	128.057	233.042	90.2233	233.042	89.9987	233.042	130.208	233.042	131.119		232.543	183.284	232.543	184.133	232.543	183.731	232.543	200.902	232.543	257.674	232.543	397.718	232.543	185.916	232.543	183.964	232.543	490	232.543	494.334		232.962	106.48	232.962	106.474	232.962	106.464	232.962	108.231
232.942	89.7372	232.942	89.7583	232.942	89.7078	232.942	90.0234	232.942	92.9893	232.942	129.624	232.942	89.8896	232.942	89.7773	232.942	139.896	232.942	133.822		232.443	182.292	232.443	183.195	232.443	182.788	232.443	211.842	232.443	263.891	232.443	386.092	232.443	184.244	232.443	182.928	232.443	495.357	232.443	501.231		232.862	106.194	232.862	106.189	232.862	106.18	232.862	108.852
232.843	89.5545	232.843	89.5775	232.843	89.5251	232.843	89.8967	232.843	94.6016	232.843	129.922	232.843	89.6314	232.843	89.5831	232.843	131.771	232.843	135.908		232.343	181.289	232.343	182.252	232.343	181.847	232.343	228.542	232.343	267.908	232.343	370.809	232.343	182.76	232.343	181.887	232.343	499.107	232.343	508.274		232.762	105.928	232.762	105.923	232.762	105.915	232.762	110.023
232.743	89.3494	232.743	89.3745	232.743	89.3202	232.743	89.7762	232.743	96.8909	232.743	128.846	232.743	89.3813	232.743	89.3676	232.743	139.062	232.743	137.382		232.243	180.259	232.243	181.288	232.243	180.902	232.243	251.891	232.243	269.162	232.243	352.795	232.243	181.395	232.243	180.825	232.243	508.482	232.243	516.701		232.662	105.677	232.662	105.672	232.662	105.666	232.662	111.955
232.643	89.1186	232.643	89.1462	232.643	89.0898	232.643	89.6953	232.643	99.8935	232.643	126.493	232.643	89.1227	232.643	89.1272	232.643	147.396	232.643	138.403		232.143	179.199	232.143	180.301	232.143	179.966	232.143	281.824	232.143	267.378	232.143	333.044	232.143	180.101	232.143	179.734	232.143	519.464	232.143	527.154		232.562	105.416	232.562	105.411	232.562	105.406	232.562	114.852
232.542	88.914	232.542	88.9443	232.542	88.8859	232.542	89.7913	232.542	103.573	232.542	123.148	232.542	88.8996	232.542	88.9134	232.542	139.062	232.542	139.245		232.043	178.103	232.043	179.285	232.043	179.067	232.043	316.82	232.043	262.64	232.043	312.522	232.043	178.844	232.043	178.611	232.043	532.232	232.043	539.169		232.462	105.176	232.462	105.173	232.462	105.17	232.462	118.942
232.442	88.6951	232.442	88.7285	232.442	88.6682	232.442	90.2018	232.442	107.638	232.442	119.075	232.442	88.6669	232.442	88.6856	232.442	143.75	232.442	140.096		231.943	176.937	231.943	178.209	231.943	178.234	231.943	353.663	231.943	255.327	231.943	292.064	231.943	177.564	231.943	177.419	231.943	557.321	231.943	550.86		232.362	104.907	232.362	104.905	232.362	104.904	232.362	124.274
232.343	88.4834	232.343	88.5202	232.343	88.458	232.343	91.2705	232.343	111.692	232.343	114.624	232.343	88.4438	232.343	88.4651	232.343	141.562	232.343	141.209		231.843	175.78	231.843	177.152	231.843	177.648	231.843	387.838	231.843	246.159	231.843	272.482	231.843	176.327	231.843	176.239	231.843	553.839	231.843	559.165		232.262	104.647	232.262	104.646	232.262	104.649	232.262	130.814
232.243	88.2571	232.243	88.2978	232.243	88.234	232.243	93.4653	232.243	115.174	232.243	110.082	232.243	88.2074	232.243	88.23	232.243	146.354	232.243	142.817		231.743	174.593	231.743	176.079	231.743	177.429	231.743	414.07	231.743	235.826	231.743	254.293	231.743	175.08	231.743	175.031	231.743	564.643	231.743	560.25		232.162	104.391	232.162	104.39	232.162	104.398	232.162	138.263
232.143	88.0151	232.143	88.0602	232.143	87.9953	232.143	97.3759	232.143	117.504	232.143	105.706	232.143	87.9557	232.143	87.9791	232.143	151.562	232.143	145.191		231.643	173.469	231.643	175.085	231.643	177.897	231.643	427.77	231.643	225.139	231.643	237.968	231.643	173.91	231.643	173.886	231.643	542.321	231.643	550.843		232.062	104.128	232.062	104.129	232.062	104.144	232.062	146.068
232.042	87.7874	232.042	87.8376	232.042	87.7727	232.042	103.51	232.042	118.24	232.042	101.721	232.042	87.7186	232.042	87.7424	232.042	147.083	232.042	148.563		231.543	172.328	231.543	174.099	231.543	179.258	231.543	426.09	231.543	214.648	231.543	223.631	231.543	172.732	231.543	172.727	231.543	548.125	231.543	529.216		231.962	103.868	231.962	103.871	231.962	103.899	231.962	153.47
231.942	87.5609	231.942	87.6168	231.942	87.5546	231.942	111.872	231.942	117.174	231.942	98.2327	231.942	87.4826	231.942	87.5066	231.942	146.875	231.942	152.863		231.443	171.31	231.443	173.269	231.443	181.968	231.443	409.272	231.443	204.982	231.443	211.47	231.443	171.684	231.443	171.692	231.443	504.464	231.443	496.475		231.862	103.589	231.862	103.594	231.862	103.644	231.862	159.544
231.843	87.3301	231.843	87.3925	231.843	87.3392	231.843	121.676	231.843	114.468	231.843	95.2904	231.843	87.2422	231.843	87.2662	231.843	148.438	231.843	157.53		231.343	170.424	231.343	172.625	231.343	186.315	231.343	380.265	231.343	196.48	231.343	201.419	231.343	170.772	231.343	170.789	231.343	457.679	231.343	456.123		231.762	103.341	231.762	103.349	231.762	103.439	231.762	163.444
231.743	87.053	231.743	87.1231	231.743	87.0917	231.743	131.186	231.743	110.538	231.743	92.8468	231.743	86.9552	231.743	86.9791	231.743	163.542	231.743	161.29		231.243	169.633	231.243	172.167	231.243	192.413	231.243	343.795	231.243	189.278	231.243	193.277	231.243	169.958	231.243	169.983	231.243	423.482	231.243	413.073		231.662	103.083	231.662	103.093	231.662	103.259	231.662	164.456
231.643	86.7821	231.643	86.8611	231.643	86.879	231.643	138.14	231.643	106.011	231.643	90.908	231.643	86.6741	231.643	86.6976	231.643	161.771	231.643	162.422		231.143	168.975	231.143	171.995	231.143	200.204	231.143	305.125	231.143	183.441	231.143	186.86	231.143	169.28	231.143	169.311	231.143	376.25	231.143	372.365		231.562	102.845	231.562	102.859	231.562	103.164	231.562	162.389
231.542	86.5346	231.542	86.624	231.542	86.7434	231.542	140.392	231.542	101.451	231.542	89.42	231.542	86.4157	231.542	86.439	231.542	154.479	231.542	159.284		231.043	168.436	231.043	172.199	231.043	209.25	231.043	268.759	231.043	178.878	231.043	181.91	231.043	168.722	231.043	168.758	231.043	334.018	231.043	337.86		231.462	102.636	231.462	102.654	231.462	103.203	231.462	157.566
231.442	86.3246	231.442	86.4266	231.442	86.7399	231.442	137.095	231.442	97.3016	231.442	88.3156	231.442	86.1942	231.442	86.217	231.442	142.708	231.442	151.418		230.943	167.97	230.943	172.9	230.943	218.718	230.943	237.721	230.943	175.399	230.943	178.132	230.943	168.239	230.943	168.279	230.943	308.125	230.943	311.572		231.362	102.459	231.362	102.483	231.362	103.44	231.362	150.718
231.343	86.1412	231.343	86.2589	231.343	86.9157	231.343	129.286	231.343	93.8153	231.343	87.5045	231.343	85.9983	231.343	86.0207	231.343	134.479	231.343	140.103		230.843	167.542	230.843	174.322	230.843	227.476	230.843	213.383	230.843	172.791	230.843	175.266	230.843	167.797	230.843	167.839	230.843	294.107	230.843	293.619		231.262	102.297	231.262	102.328	231.262	103.931	231.262	142.74
231.243	85.9812	231.243	86.12	231.243	87.3401	231.243	119.191	231.243	91.0889	231.243	86.913	231.243	85.8249	231.243	85.8469	231.243	127.292	231.243	127.672		230.743	167.151	230.743	176.824	230.743	234.257	230.743	195.718	230.743	170.87	230.743	173.105	230.743	167.391	230.743	167.437	230.743	281.429	230.743	282.696		231.162	102.166	231.162	102.205	231.162	104.769	231.162	134.535
231.143	85.8759	231.143	86.0449	231.143	88.1165	231.143	109.118	231.143	89.1218	231.143	86.5142	231.143	85.705	231.143	85.7265	231.143	110.104	231.143	116.42		230.643	166.765	230.643	180.865	230.643	237.852	230.643	183.747	230.643	169.438	230.643	171.45	230.643	166.992	230.643	167.04	230.643	279.464	230.643	276.795		231.062	102.067	231.062	102.118	231.062	106.017	231.062	126.837
231.042	85.7764	231.042	85.9925	231.042	89.2443	231.042	100.622	231.042	87.7531	231.042	86.2147	231.042	85.5894	231.042	85.6104	231.042	108.75	231.042	107.801		230.543	166.379	230.543	187.045	230.543	237.513	230.543	176.113	230.543	168.353	230.543	170.16	230.543	166.595	230.543	166.644	230.543	279.375	230.543	274.148		230.962	101.969	230.962	102.037	230.962	107.663	230.962	120.113
230.942	85.6942	230.942	85.9889	230.942	90.7276	230.942	94.3997	230.942	86.8512	230.942	85.9931	230.942	85.4894	230.942	85.5099	230.942	103.75	230.942	102.344		230.443	166.011	230.443	196.06	230.443	233.247	230.443	171.495	230.443	167.523	230.443	169.149	230.443	166.215	230.443	166.266	230.443	273.214	230.443	273.891		230.862	101.87	230.862	101.965	230.862	109.654	230.862	114.614
230.843	85.6219	230.843	86.0522	230.843	92.4674	230.843	90.3595	230.843	86.271	230.843	85.8193	230.843	85.3973	230.843	85.4173	230.843	101.25	230.843	99.7347		230.343	165.649	230.343	208.567	230.343	225.773	230.343	168.782	230.343	166.857	230.343	168.325	230.343	165.843	230.343	165.895	230.343	270.893	230.343	276.15		230.762	101.792	230.762	101.936	230.762	111.872	230.762	110.397
230.743	85.5601	230.743	86.2257	230.743	94.2772	230.743	87.9975	230.743	85.9011	230.743	85.6786	230.743	85.3133	230.743	85.3328	230.743	98.6458	230.743	99.1968		230.243	165.276	230.243	225.074	230.243	216.246	230.243	167.169	230.243	166.281	230.243	167.616	230.243	165.461	230.243	165.513	230.243	274.911	230.243	281.705		230.662	101.734	230.662	101.97	230.662	114.09	230.662	107.34
230.643	85.5094	230.643	86.5761	230.643	95.8898	230.643	86.7262	230.643	85.6608	230.643	85.5617	230.643	85.2375	230.643	85.2566	230.643	96.0417	230.643	99.8536		230.143	164.835	230.143	245.739	230.143	205.873	230.143	166.091	230.143	165.699	230.143	166.922	230.143	165.01	230.143	165.063	230.143	299.464	230.143	291.396		230.562	101.678	230.562	102.084	230.562	115.993	230.562	105.216
230.542	85.4528	230.542	87.1819	230.542	96.9871	230.542	86.0551	230.542	85.4802	230.542	85.4451	230.542	85.1524	230.542	85.171	230.542	99.0625	230.542	100.951		230.043	164.381	230.043	270.352	230.043	195.812	230.043	165.306	230.043	165.141	230.043	166.27	230.043	164.544	230.043	164.597	230.043	305	230.043	305.773		230.462	101.65	230.462	102.367	230.462	117.294	230.462	103.821
230.442	85.3872	230.442	88.165	230.442	97.313	230.442	85.6752	230.442	85.3237	230.442	85.3214	230.442	85.054	230.442	85.0722	230.442	103.333	230.442	102.02		229.943	163.897	229.943	298.008	229.943	186.831	229.943	164.627	229.943	164.564	229.943	165.614	229.943	164.036	229.943	164.09	229.943	320.268	229.943	324.54		230.362	101.605	230.362	102.874	230.362	117.699	230.362	102.901
230.343	85.3314	230.343	89.6917	230.343	96.7849	230.343	85.4387	230.343	85.192	230.343	85.2068	230.343	84.9606	230.343	84.9783	230.343	101.771	230.343	102.943		229.843	163.342	229.843	327.085	229.843	179.291	229.843	163.905	229.843	163.89	229.843	164.872	229.843	163.415	229.843	163.469	229.843	360.625	229.843	346.438		230.262	101.562	230.262	103.76	230.262	117.126	230.262	102.304
230.243	85.2755	230.243	91.9	230.243	95.4948	230.243	85.2556	230.243	85.0645	230.243	85.0887	230.243	84.8608	230.243	84.878	230.243	103.854	230.243	103.871		229.743	162.852	229.743	355.463	229.743	173.345	229.743	163.155	229.743	163.164	229.743	164.088	229.743	162.733	229.743	162.787	229.743	382.411	229.743	369.484		230.162	101.529	230.162	105.202	230.162	115.679	230.162	101.911
230.143	85.224	230.143	94.9099	230.143	93.6997	230.143	85.096	230.143	84.9399	230.143	84.9696	230.143	84.7578	230.143	84.7745	230.143	104.896	230.143	105.142		229.643	162.641	229.643	380.509	229.643	168.835	229.643	162.347	229.643	162.371	229.643	163.242	229.643	161.976	229.643	162.03	229.643	409.196	229.643	391.101		230.062	101.517	230.062	107.389	230.062	113.615	230.062	101.647
230.042	85.1577	230.042	98.7387	230.042	91.679	230.042	84.9254	230.042	84.7946	230.042	84.8277	230.042	84.6302	230.042	84.6466	230.042	112.812	230.042	107.06		229.543	163.291	229.543	399.514	229.543	165.536	229.543	161.526	229.543	161.56	229.543	162.384	229.543	161.197	229.543	161.251	229.543	417.321	229.543	408.821		229.962	101.513	229.962	110.449	229.962	111.225	229.962	101.44
229.942	85.1098	229.942	103.331	229.942	89.7286	229.942	84.7682	229.942	84.6572	229.942	84.6925	229.942	84.5079	229.942	84.5238	229.942	111.146	229.942	109.832		229.443	165.921	229.443	410.054	229.443	163.153	229.443	160.712	229.443	160.752	229.443	161.533	229.443	160.417	229.443	160.471	229.443	417.679	229.443	420.995		229.862	101.536	229.862	114.434	229.862	108.806	229.862	101.263
229.843	85.0714	229.843	108.428	229.843	88.0179	229.843	84.6059	229.843	84.5108	229.843	84.5475	229.843	84.3746	229.843	84.3901	229.843	114.688	229.843	113.389		229.343	172.475	229.343	410.526	229.343	161.349	229.343	159.852	229.343	159.897	229.343	160.639	229.343	159.588	229.343	159.641	229.343	435.536	229.343	427.719		229.762	101.637	229.762	119.246	229.762	106.597	229.762	101.108
229.743	85.0648	229.743	113.63	229.743	86.6423	229.743	84.4426	229.743	84.3605	229.743	84.3981	229.743	84.2358	229.743	84.2509	229.743	116.458	229.743	117.436		229.243	186.143	229.243	400.833	229.243	159.986	229.243	159.036	229.243	159.085	229.243	159.791	229.243	158.798	229.243	158.851	229.243	421.339	229.243	431.769		229.662	101.857	229.662	124.526	229.662	104.695	229.662	100.925
229.643	85.1198	229.643	118.379	229.643	85.5939	229.643	84.2633	229.643	84.192	229.643	84.2299	229.643	84.0774	229.643	84.0921	229.643	122.812	229.643	121.466		229.143	210.804	229.143	382.121	229.143	158.804	229.143	158.163	229.143	158.215	229.143	158.887	229.143	157.948	229.143	158.001	229.143	443.036	229.143	438.106		229.562	102.439	229.562	129.82	229.562	103.22	229.562	100.778
229.542	85.3635	229.542	122.088	229.542	84.8445	229.542	84.0882	229.542	84.0259	229.542	84.064	229.542	83.9202	229.542	83.9346	229.542	122.396	229.542	124.944		229.043	250.271	229.043	356.655	229.043	157.685	229.043	157.22	229.043	157.273	229.043	157.914	229.043	157.025	229.043	157.077	229.043	469.286	229.043	452.715		229.462	103.63	229.462	134.386	229.462	102.096	229.462	100.608
229.442	86.0118	229.442	124.167	229.442	84.3018	229.442	83.8972	229.442	83.8424	229.442	83.8803	229.442	83.7447	229.442	83.7587	229.442	128.333	229.442	127.445		228.943	306.257	228.943	327.155	228.943	156.556	228.943	156.195	228.943	156.249	228.943	156.861	228.943	156.018	228.943	156.069	228.943	499.196	228.943	479.978		229.362	105.927	229.362	137.509	229.362	101.277	229.362	100.429
229.343	87.5329	229.343	124.253	229.343	83.9053	229.343	83.7014	229.343	83.653	229.343	83.6905	229.343	83.5624	229.343	83.576	229.343	130.521	229.343	128.99		228.843	376.041	228.843	296.283	228.843	155.357	228.843	155.06	228.843	155.115	228.843	155.699	228.843	154.898	228.843	154.949	228.843	539.107	228.843	519.827		229.262	109.958	229.262	138.576	229.262	100.67	229.262	100.224
229.243	90.6797	229.243	122.293	229.243	83.5912	229.243	83.495	229.243	83.452	229.243	83.4891	229.243	83.3678	229.243	83.3811	229.243	134.479	229.243	130.225		228.743	451.061	228.743	266.333	228.743	154.056	228.743	153.804	228.743	153.859	228.743	154.418	228.743	153.656	228.743	153.707	228.743	582.857	228.743	565.987		229.162	116.439	229.162	137.36	229.162	100.228	229.162	100.02
229.143	96.4994	229.143	118.604	229.143	83.3342	229.143	83.2929	229.143	83.2546	229.143	83.2911	229.143	83.1761	229.143	83.1891	229.143	133.542	229.143	132.456		228.643	517.775	228.643	239.05	228.643	152.674	228.643	152.456	228.643	152.511	228.643	153.045	228.643	152.321	228.643	152.37	228.643	616.429	228.643	606.621		229.062	125.854	229.062	134.07	229.062	99.8882	229.062	99.8125
229.042	106.003	229.042	113.68	229.042	83.0712	229.042	83.0572	229.042	83.0229	229.042	83.0587	229.042	82.9496	229.042	82.9623	229.042	144.792	229.042	137.204		228.543	561.291	228.543	215.543	228.543	151.27	228.543	151.079	228.543	151.133	228.543	151.645	228.543	150.955	228.543	151.004	228.543	627.054	228.543	627.876		228.962	138.132	228.962	129.276	228.962	99.6059	228.962	99.6005
228.942	119.734	228.942	108.153	228.942	82.8058	228.942	82.8053	228.942	82.7745	228.942	82.8096	228.942	82.7059	228.942	82.7183	228.942	150.312	228.942	145.609		228.443	570.603	228.443	196.272	228.443	149.896	228.443	149.727	228.443	149.781	228.443	150.272	228.443	149.614	228.443	149.662	228.443	618.482	228.443	619.152		228.862	152.318	228.862	123.69	228.862	99.3367	228.862	99.3669
228.843	136.991	228.843	102.564	228.843	82.5057	228.843	82.5124	228.843	82.4846	228.843	82.5189	228.843	82.4203	228.843	82.4324	228.843	163.854	228.843	157.53		228.343	543	228.343	181.163	228.343	148.588	228.343	148.438	228.343	148.491	228.343	148.962	228.343	148.333	228.343	148.381	228.343	596.875	228.343	577.622		228.762	166.482	228.762	117.984	228.762	99.0428	228.762	99.0904
228.743	155.466	228.743	97.3874	228.743	82.1963	228.743	82.2069	228.743	82.1818	228.743	82.2153	228.743	82.1214	228.743	82.1332	228.743	168.125	228.743	171.1		228.243	485.335	228.243	169.895	228.243	147.488	228.243	147.355	228.243	147.407	228.243	147.859	228.243	147.258	228.243	147.305	228.243	523.839	228.243	509.676		228.662	178.012	228.662	112.733	228.662	98.7462	228.662	98.8019
228.643	171.275	228.643	92.8684	228.643	81.8348	228.643	81.8478	228.643	81.825	228.643	81.8578	228.643	81.7682	228.643	81.7797	228.643	185.625	228.643	182.719		228.143	411.036	228.143	161.851	228.143	146.625	228.143	146.505	228.143	146.556	228.143	146.99	228.143	146.415	228.143	146.462	228.143	440.982	228.143	428.092		228.562	184.16	228.562	108.255	228.562	98.4244	228.562	98.4837
228.542	180.105	228.542	89.1818	228.542	81.4721	228.542	81.4868	228.542	81.466	228.542	81.4979	228.542	81.4124	228.542	81.4236	228.542	186.458	228.542	188.197		228.043	335.038	228.043	156.32	228.043	145.974	228.043	145.866	228.043	145.917	228.043	146.334	228.043	145.783	228.043	145.829	228.043	366.161	228.043	347.119		228.462	183.23	228.462	104.74	228.462	98.1358	228.462	98.1965
228.442	178.975	228.442	86.3326	228.442	81.1237	228.442	81.1394	228.442	81.1205	228.442	81.1516	228.442	81.0699	228.442	81.0808	228.442	182.188	228.442	184.541		227.943	269.077	227.943	152.719	227.943	145.58	227.943	145.483	227.943	145.533	227.943	145.935	227.943	145.407	227.943	145.452	227.943	275.268	227.943	277.864		228.362	175.392	228.362	102.129	228.362	97.86	228.362	97.921
228.343	168.164	228.343	84.2248	228.343	80.7942	228.343	80.8107	228.343	80.7933	228.343	80.8236	228.343	80.7455	228.343	80.7562	228.343	176.354	228.343	171.93		227.843	219.023	227.843	150.435	227.843	145.35	227.843	145.262	227.843	145.311	227.843	145.697	227.843	145.191	227.843	145.235	227.843	218.036	227.843	225.676		228.262	162.662	228.262	100.284	228.262	97.5998	228.262	97.6604
228.243	151.026	228.243	82.7198	228.243	80.4899	228.243	80.5069	228.243	80.491	228.243	80.5205	228.243	80.4456	228.243	80.4561	228.243	168.438	228.243	153.571		227.743	185.326	227.743	149.001	227.743	145.21	227.743	145.131	227.743	145.178	227.743	145.551	227.743	145.065	227.743	145.109	227.743	186.161	227.743	190.61		228.162	147.888	228.162	99.0899	228.162	97.4177	228.162	97.4776
228.143	132.023	228.143	81.7427	228.143	80.2868	228.143	80.304	228.143	80.2893	228.143	80.3181	228.143	80.2463	228.143	80.2566	228.143	136.042	228.143	133.776		227.643	165.031	227.643	148.095	227.643	145.121	227.643	145.049	227.643	145.095	227.643	145.454	227.643	144.987	227.643	145.03	227.643	168.929	227.643	169.43		228.062	133.543	228.062	98.2984	228.062	97.2412	228.062	97.3001
228.042	114.776	228.042	81.1247	228.042	80.1488	228.042	80.166	228.042	80.1525	228.042	80.1805	228.042	80.1117	228.042	80.1217	228.042	115.208	228.042	116.033		227.543	154.05	227.543	147.524	227.543	145.075	227.543	145.009	227.543	145.055	227.543	145.401	227.543	144.952	227.543	144.995	227.543	153.839	227.543	157.86		227.962	121.405	227.962	97.8018	227.962	97.1037	227.962	97.1613
227.942	101.341	227.942	80.7392	227.942	80.0528	227.942	80.0701	227.942	80.0576	227.942	80.0848	227.942	80.0188	227.942	80.0286	227.942	101.771	227.942	102.293		227.443	148.661	227.443	147.119	227.443	145.023	227.443	144.963	227.443	145.007	227.443	145.342	227.443	144.91	227.443	144.951	227.443	156.518	227.443	152.06		227.862	112.239	227.862	97.4938	227.862	97.0006	227.862	97.057
227.843	92.1554	227.843	80.4935	227.843	79.9802	227.843	79.9973	227.843	79.9858	227.843	80.0123	227.843	79.9488	227.843	79.9584	227.843	94.375	227.843	92.9202		227.343	146.274	227.343	146.835	227.343	144.989	227.343	144.934	227.343	144.977	227.343	145.3	227.343	144.884	227.343	144.926	227.343	150.357	227.343	149.367		227.762	105.984	227.762	97.3014	227.762	96.9262	227.762	96.9812
227.743	86.5561	227.743	80.3246	227.743	79.9162	227.743	79.9332	227.743	79.9225	227.743	79.9483	227.743	79.8873	227.743	79.8967	227.743	91.6667	227.743	87.2032		227.243	145.322	227.243	146.631	227.243	144.975	227.243	144.925	227.243	144.967	227.243	145.279	227.243	144.878	227.243	144.919	227.243	143.571	227.243	148.174		227.662	102.106	227.662	97.1965	227.662	96.892	227.662	96.9456
227.643	83.4842	227.643	80.2175	227.643	79.8758	227.643	79.8925	227.643	79.8826	227.643	79.9077	227.643	79.849	227.643	79.8582	227.643	84.1667	227.643	84.0532		227.143	144.933	227.143	146.425	227.143	144.921	227.143	144.875	227.143	144.916	227.143	145.218	227.143	144.831	227.143	144.871	227.143	158.214	227.143	147.584		227.562	99.8545	227.562	97.103	227.562	96.8443	227.562	96.8965
227.542	81.9304	227.542	80.1466	227.542	79.8502	227.542	79.8666	227.542	79.8573	227.542	79.8818	227.542	79.8253	227.542	79.8343	227.542	79.4792	227.542	82.4434		227.043	144.794	227.043	146.264	227.043	144.888	227.043	144.845	227.043	144.885	227.043	145.177	227.043	144.805	227.043	144.844	227.043	150.982	227.043	147.272		227.462	98.6628	227.462	97.0626	227.462	96.8365	227.462	96.8872
227.442	81.1933	227.442	80.1113	227.442	79.8483	227.442	79.8644	227.442	79.8558	227.442	79.8796	227.442	79.8252	227.442	79.834	227.442	71.875	227.442	81.6628		226.943	144.748	226.943	146.135	226.943	144.869	226.943	144.83	226.943	144.869	226.943	145.151	226.943	144.792	226.943	144.83	226.943	146.161	226.943	147.074		227.362	98.0373	227.362	97.0241	227.362	96.823	227.362	96.8723
227.343	80.8015	227.343	80.053	227.343	79.8163	227.343	79.832	227.343	79.824	227.343	79.8472	227.343	79.7947	227.343	79.8033	227.343	81.6667	227.343	81.235		226.843	144.729	226.843	146.022	226.843	144.853	226.843	144.816	226.843	144.855	226.843	145.128	226.843	144.781	226.843	144.819	226.843	145.357	226.843	146.919		227.262	97.715	227.262	97	227.262	96.8195	227.262	96.8673
227.243	80.563	227.243	79.9873	227.243	79.7724	227.243	79.7878	227.243	79.7803	227.243	79.8028	227.243	79.7522	227.243	79.7606	227.243	85.5208	227.243	80.9662		226.743	144.697	226.743	145.9	226.743	144.816	226.743	144.783	226.743	144.82	226.743	145.085	226.743	144.749	226.743	144.787	226.743	152.679	226.743	146.764		227.162	97.5118	227.162	96.9572	227.162	96.7939	227.162	96.8404
227.143	80.4063	227.143	79.9349	227.143	79.7387	227.143	79.7537	227.143	79.7467	227.143	79.7687	227.143	79.7198	227.143	79.728	227.143	82.2917	227.143	80.7827		226.643	144.68	226.643	145.801	226.643	144.794	226.643	144.763	226.643	144.799	226.643	145.056	226.643	144.732	226.643	144.768	226.643	147.946	226.643	146.634		227.062	97.3977	227.062	96.9397	227.062	96.7914	227.062	96.8365
227.042	80.2899	227.042	79.8916	227.042	79.7115	227.042	79.7262	227.042	79.7196	227.042	79.741	227.042	79.6938	227.042	79.7019	227.042	80.2083	227.042	80.6427		226.543	144.673	226.543	145.719	226.543	144.781	226.543	144.752	226.543	144.788	226.543	145.037	226.543	144.723	226.543	144.759	226.543	144.643	226.543	146.524		226.962	97.3057	226.962	96.9142	226.962	96.7789	226.962	96.8227
226.942	80.1752	226.942	79.8331	226.942	79.6674	226.942	79.6817	226.942	79.6755	226.942	79.6964	226.942	79.6507	226.942	79.6587	226.942	85.7292	226.942	80.5069		226.443	144.673	226.443	145.652	226.443	144.776	226.443	144.75	226.443	144.784	226.443	145.026	226.443	144.722	226.443	144.757	226.443	142.054	226.443	146.431		226.862	97.2419	226.862	96.9009	226.862	96.777	226.862	96.8195
226.843	80.0957	226.843	79.799	226.843	79.6459	226.843	79.6599	226.843	79.6541	226.843	79.6744	226.843	79.6303	226.843	79.638	226.843	78.4375	226.843	80.4076																							226.762	97.176	226.762	96.8759	226.762	96.762	226.762	96.8033
226.743	80.024	226.743	79.7647	226.743	79.623	226.743	79.6366	226.743	79.6311	226.743	79.6509	226.743	79.6082	226.743	79.6158	226.743	78.9583	226.743	80.3186																							226.662	97.1037	226.662	96.8377	226.662	96.7327	226.662	96.7728
226.643	79.9233	226.643	79.6952	226.643	79.5635	226.643	79.5768	226.643	79.5717	226.643	79.591	226.643	79.5496	226.643	79.5571	226.643	90.7292	226.643	80.202																							226.562	97.0477	226.562	96.8104	226.562	96.7134	226.562	96.7523
226.542	79.8185	226.542	79.6167	226.542	79.4942	226.542	79.5071	226.542	79.5022	226.542	79.521	226.542	79.481	226.542	79.4883	226.542	93.9583	226.542	80.083																							226.462	96.9966	226.462	96.7837	226.462	96.6939	226.462	96.7316
226.442	79.7413	226.442	79.5618	226.442	79.4475	226.442	79.4601	226.442	79.4555	226.442	79.4738	226.442	79.4351	226.442	79.4422	226.442	86.6667	226.442	79.9926																							226.362	96.9497	226.362	96.7579	226.362	96.6744	226.362	96.7111
226.343	79.6883	226.343	79.5278	226.343	79.4209	226.343	79.4332	226.343	79.4288	226.343	79.4467	226.343	79.4091	226.343	79.4161	226.343	80.2083	226.343	79.9268																							226.262	96.9119	226.262	96.7384	226.262	96.6606	226.262	96.6962
226.243	79.6309	226.243	79.4868	226.243	79.3866	226.243	79.3986	226.243	79.3944	226.243	79.4119	226.243	79.3754	226.243	79.3823	226.243	82.7083	226.243	79.858																							226.162	96.875	226.162	96.7173	226.162	96.6447	226.162	96.6793
226.143	79.5957	226.143	79.4658	226.143	79.3717	226.143	79.3834	226.143	79.3795	226.143	79.3965	226.143	79.3611	226.143	79.3679	226.143	76.4583	226.143	79.8128																							226.062	96.8434	226.062	96.6996	226.062	96.6317	226.062	96.6653
226.042	79.5568	226.042	79.4392	226.042	79.3508	226.042	79.3621	226.042	79.3584	226.042	79.3751	226.042	79.3407	226.042	79.3473	226.042	78.4375	226.042	79.7637																							225.962	96.8195	225.962	96.6879	225.962	96.6243	225.962	96.6569
225.942	79.5191	225.942	79.4122	225.942	79.3289	225.942	79.3399	225.942	79.3364	225.942	79.3527	225.942	79.3193	225.942	79.3258	225.942	78.75	225.942	79.7174																							225.862	96.8018	225.862	96.681	225.862	96.6213	225.862	96.653
225.843	79.474	225.843	79.3766	225.843	79.298	225.843	79.3088	225.843	79.3054	225.843	79.3213	225.843	79.2889	225.843	79.2952	225.843	81.6667	225.843	79.6634																							225.762	96.7833	225.762	96.672	225.762	96.6158	225.762	96.6467
225.743	79.4454	225.743	79.3563	225.743	79.282	225.743	79.2925	225.743	79.2893	225.743	79.3048	225.743	79.2733	225.743	79.2795	225.743	76.875	225.743	79.6275
[truncated: 12 more columns]

## Sheet: Fig. 3a
	Formation energy (eV)	Formation energy (eV)	Formation energy (eV)
Carbon content (%)	α-MoC1-x	η-MoC1-x	β-Mo2C
50	0.229	0.152
46.6667	0.2181	0.087
42.8571	0.1416	0.048
38.4615	0.0898	0.079
33.3333	0.0254	0.145	0.0052

## Sheet: Fig. 4a
Pt			β-Mo2C			α-MoC1-x			η-MoC1-x			FG
Potential (V versus RHE)	Current density (mA cm-2)		Potential (V versus RHE)	Current density (mA cm-2)		Potential (V versus RHE)	Current density (mA cm-2)		Potential (V versus RHE)	Current density (mA cm-2)		Potential (V versus RHE)	Current density (mA cm-2)
0.18	0.75545		0.18	-0.22249		0.18	0.08505		0.18	0.02463		0.18	0.05679
0.179	0.73989		0.179	-0.22999		0.179	0.06993		0.179	0.02393		0.179	0.05083
0.178	0.71796		0.178	-0.22984		0.178	0.06662		0.178	0.02353		0.178	0.05131
0.177	0.70934		0.177	-0.23126		0.177	0.05966		0.177	0.02388		0.177	0.05649
0.176	0.7		0.176	-0.22546		0.176	0.05664		0.176	0.02133		0.176	0.05545
0.175	0.69335		0.175	-0.21796		0.175	0.05362		0.175	0.02197		0.175	0.05505
0.174	0.68091		0.174	-0.21457		0.174	0.05377		0.174	0.02343		0.174	0.05247
0.173	0.66464		0.173	-0.2099		0.173	0.04546		0.173	0.02262		0.173	0.05055
0.172	0.65134		0.172	-0.20693		0.172	0.04457		0.172	0.02348		0.172	0.05505
0.171	0.6413		0.171	-0.20481		0.171	0.0435		0.171	0.02248		0.171	0.05247
0.17	0.63239		0.17	-0.20283		0.17	0.04032		0.17	0.02303		0.17	0.05267
0.169	0.62447		0.169	-0.20071		0.169	0.04032		0.169	0.02203		0.169	0.05333
0.168	0.61542		0.168	-0.19731		0.168	0.03852		0.168	0.02328		0.168	0.05007
0.167	0.60934		0.167	-0.18996		0.167	0.03459		0.167	0.02368		0.167	0.04853
0.166	0.60481		0.166	-0.18897		0.166	0.03308		0.166	0.02197		0.166	0.04969
0.165	0.59859		0.165	-0.19222		0.165	0.03036		0.165	0.02258		0.165	0.04787
0.164	0.59066		0.164	-0.1901		0.164	0.03081		0.164	0.02138		0.164	0.04893
0.163	0.5819		0.163	-0.18741		0.163	0.0299		0.163	0.02217		0.163	0.05007
0.162	0.57836		0.162	-0.1884		0.162	0.02854		0.162	0.02203		0.162	0.05065
0.161	0.57086		0.161	-0.18472		0.161	0.02719		0.161	0.02158		0.161	0.05131
0.16	0.56379		0.16	-0.18331		0.16	0.02568		0.16	0.02217		0.16	0.05477
0.159	0.55941		0.159	-0.18175		0.159	0.02659		0.159	0.02258		0.159	0.05083
0.158	0.55375		0.158	-0.18076		0.158	0.02387		0.158	0.02283		0.158	0.04989
0.157	0.543		0.157	-0.18006		0.157	0.02325		0.157	0.02333		0.157	0.05007
0.156	0.53706		0.156	-0.17822		0.156	0.01677		0.156	0.02217		0.156	0.05371
0.155	0.53451		0.155	-0.17723		0.155	0.01843		0.155	0.02152		0.155	0.04901
0.154	0.5273		0.154	-0.17482		0.154	0.01556		0.154	0.02163		0.154	0.04901
0.153	0.5215		0.153	-0.1761		0.153	0.01571		0.153	0.02208		0.153	0.05007
0.152	0.5198		0.152	-0.17454		0.152	0.01556		0.152	0.02208		0.152	0.04979
0.151	0.52192		0.151	-0.17129		0.151	0.01616		0.151	0.02178		0.151	0.04969
0.15	0.51669		0.15	-0.17496		0.15	0.01465		0.15	0.02172		0.15	0.05285
0.149	0.5133		0.149	-0.17525		0.149	0.01435		0.149	0.02172		0.149	0.05093
0.148	0.50325		0.148	-0.1744		0.148	0.01465		0.148	0.02113		0.148	0.04969
0.147	0.49929		0.147	-0.17072		0.147	0.01299		0.147	0.02063		0.147	0.05305
0.146	0.49675		0.146	-0.1669		0.146	0.00937		0.146	0.02172		0.146	0.05113
0.145	0.49689		0.145	-0.16832		0.145	0.00816		0.145	0.02208		0.145	0.05037
0.144	0.49378		0.144	-0.17072		0.144	0.00574		0.144	0.02228		0.144	0.04941
0.143	0.48883		0.143	-0.16747		0.143	0.00619		0.143	0.02188		0.143	0.05083
0.142	0.48515		0.142	-0.16761		0.142	0.00317		0.142	0.02052		0.142	0.04997
0.141	0.4819		0.141	-0.16973		0.141	0.00317		0.141	0.02012		0.141	0.05007
0.14	0.47935		0.14	-0.16591		0.14	0.00211		0.14	0.02032		0.14	0.05027
0.139	0.47355		0.139	-0.16082		0.139	0.00846		0.139	0.02147		0.139	0.04989
0.138	0.47072		0.138	-0.16775		0.138	0.00423		0.138	0.02072		0.138	0.04661
0.137	0.46818		0.137	-0.16322		0.137	-1.95133e-08		0.137	0.02122		0.137	0.04835
0.136	0.46464		0.136	-0.1611		0.136	-0.00589		0.136	0.02032		0.136	0.04863
0.135	0.46082		0.135	-0.1587		0.135	-0.00272		0.135	0.02122		0.135	0.04797
0.134	0.45941		0.134	-0.16096		0.134	-0.00332		0.134	0.02217		0.134	0.04739
0.133	0.4553		0.133	-0.16322		0.133	-0.00514		0.133	0.01962		0.133	0.04767
0.132	0.45417		0.132	-0.15941		0.132	-0.00438		0.132	0.02012		0.132	0.05123
0.131	0.44781		0.131	-0.15983		0.131	-0.00393		0.131	0.01977		0.131	0.04911
0.13	0.44781		0.13	-0.1553		0.13	-0.01088		0.13	0.02012		0.13	0.05275
0.129	0.44229		0.129	-0.15545		0.129	-0.00876		0.129	0.02027		0.129	0.04921
0.128	0.43791		0.128	-0.15898		0.128	-0.00604		0.128	0.02117		0.128	0.04701
0.127	0.43946		0.127	-0.15743		0.127	-0.01057		0.127	0.01997		0.127	0.04845
0.126	0.44455		0.126	-0.15375		0.126	-0.01329		0.126	0.02047		0.126	0.04691
0.125	0.43734		0.125	-0.1546		0.125	-0.01118		0.125	0.01968		0.125	0.04941
0.124	0.42999		0.124	-0.15431		0.124	-0.01405		0.124	0.01982		0.124	0.05363
0.123	0.42447		0.123	-0.16011		0.123	-0.01722		0.123	0.01907		0.123	0.04901
0.122	0.4215		0.122	-0.15856		0.122	-0.01662		0.122	0.02097		0.122	0.04767
0.121	0.4174		0.121	-0.15686		0.121	-0.0151		0.121	0.02082		0.121	0.04997
0.12	0.41132		0.12	-0.15573		0.12	-0.01344		0.12	0.01937		0.12	0.04845
0.119	0.41033		0.119	-0.15502		0.119	-0.01828		0.119	0.02012		0.119	0.04969
0.118	0.40778		0.118	-0.14922		0.118	-0.02161		0.118	0.01997		0.118	0.04873
0.117	0.40382		0.117	-0.1488		0.117	-0.02236		0.117	0.01962		0.117	0.04719
0.116	0.40339		0.116	-0.14922		0.116	-0.02205		0.116	0.01927		0.116	0.04921
0.115	0.40325		0.115	-0.14795		0.115	-0.02009		0.115	0.01927		0.115	0.04729
0.114	0.39986		0.114	-0.15007		0.114	-0.02643		0.114	0.01912		0.114	0.04901
0.113	0.39731		0.113	-0.15149		0.113	-0.02674		0.113	0.02052		0.113	0.04825
0.112	0.39533		0.112	-0.14781		0.112	-0.0225		0.112	0.01907		0.112	0.04863
0.111	0.39109		0.111	-0.15007		0.111	-0.02492		0.111	0.01977		0.111	0.04719
0.11	0.39137		0.11	-0.15191		0.11	-0.02523		0.11	0.02027		0.11	0.04997
0.109	0.38543		0.109	-0.15092		0.109	-0.03052		0.109	0.01907		0.109	0.04835
0.108	0.38416		0.108	-0.14781		0.108	-0.02765		0.108	0.01792		0.108	0.05045
0.107	0.38105		0.107	-0.14809		0.107	-0.02961		0.107	0.01837		0.107	0.04997
0.106	0.37793		0.106	-0.14781		0.106	-0.03097		0.106	0.01807		0.106	0.04863
0.105	0.37793		0.105	-0.15078		0.105	-0.03141		0.105	0.01807		0.105	0.04941
0.104	0.37369		0.104	-0.14823		0.104	-0.02765		0.104	0.01847		0.104	0.04729
0.103	0.3744		0.103	-0.1488		0.103	-0.03172		0.103	0.02007		0.103	0.04815
0.102	0.37482		0.102	-0.15177		0.102	-0.03717		0.102	0.01917		0.102	0.04757
0.101	0.37143		0.101	-0.15078		0.101	-0.03701		0.101	0.01777		0.101	0.04691
0.1	0.36563		0.1	-0.14851		0.1	-0.03852		0.1	0.01887		0.1	0.04873
0.099	0.36407		0.099	-0.14823		0.099	-0.03837		0.099	0.01857		0.099	0.04729
0.098	0.35686		0.098	-0.15375		0.098	-0.04019		0.098	0.01667		0.098	0.04757
0.097	0.35785		0.097	-0.15262		0.097	-0.04048		0.097	0.01742		0.097	0.04787
0.096	0.35969		0.096	-0.15389		0.096	-0.03972		0.096	0.01837		0.096	0.04853
0.095	0.35785		0.095	-0.15021		0.095	-0.04381		0.095	0.01752		0.095	0.05093
0.094	0.35431		0.094	-0.15007		0.094	-0.0429		0.094	0.01832		0.094	0.04661
0.093	0.35318		0.093	-0.14922		0.093	-0.04441		0.093	0.01822		0.093	0.04681
0.092	0.35205		0.092	-0.14781		0.092	-0.04517		0.092	0.01982		0.092	0.04701
0.091	0.35134		0.091	-0.14696		0.091	-0.0423		0.091	0.01762		0.091	0.04615
0.09	0.34653		0.09	-0.14441		0.09	-0.04381		0.09	0.01742		0.09	0.04863
0.089	0.34427		0.089	-0.14069		0.089	-0.05015		0.089	0.01687		0.089	0.04853
0.088	0.34371		0.088	-0.13936		0.088	-0.04879		0.088	0.01772		0.088	0.04863
0.087	0.34088		0.087	-0.13936		0.087	-0.04788		0.087	0.01737		0.087	0.04691
0.086	0.33805		0.086	-0.13936		0.086	-0.05151		0.086	0.01567		0.086	0.04997
0.085	0.33395		0.085	-0.13396		0.085	-0.05286		0.085	0.01617		0.085	0.05151
0.084	0.32914		0.084	-0.1312		0.084	-0.05151		0.084	0.01757		0.084	0.04863
0.083	0.3256		0.083	-0.13474		0.083	-0.05046		0.083	0.01732		0.083	0.04615
0.082	0.32093		0.082	-0.13231		0.082	-0.04864		0.082	0.01617		0.082	0.04527
0.081	0.32306		0.081	-0.1312		0.081	-0.05573		0.081	0.01637		0.081	0.04519
0.08	0.31994		0.08	-0.13506		0.08	-0.058		0.08	0.01657		0.08	0.04633
0.079	0.31499		0.079	-0.13308		0.079	-0.05711		0.079	0.01657		0.079	0.04643
0.078	0.31344		0.078	-0.1355		0.078	-0.05755		0.078	0.01612		0.078	0.04767
0.077	0.30849		0.077	-0.13396		0.077	-0.05997		0.077	0.01612		0.077	0.04825
0.076	0.30566		0.076	-0.13297		0.076	-0.06269		0.076	0.01542		0.076	0.04633
0.075	0.30509		0.075	-0.13308		0.075	-0.05862		0.075	0.01552		0.075	0.04767
0.074	0.30184		0.074	-0.13352		0.074	-0.06013		0.074	0.01597		0.074	0.04709
0.073	0.30297		0.073	-0.13286		0.073	-0.05966		0.073	0.01632		0.073	0.04691
0.072	0.30028		0.072	-0.13451		0.072	-0.06284		0.072	0.01627		0.072	0.04921
0.071	0.29378		0.071	-0.13385		0.071	-0.06526		0.071	0.01612		0.071	0.04661
0.07	0.29434		0.07	-0.13198		0.07	-0.06782		0.07	0.01532		0.07	0.04557
0.069	0.29208		0.069	-0.13		0.069	-0.06162		0.069	0.01472		0.069	0.04575
0.068	0.28529		0.068	-0.12934		0.068	-0.06404		0.068	0.01506		0.068	0.04519
0.067	0.2843		0.067	-0.12867		0.067	-0.06404		0.067	0.01502		0.067	0.04585
0.066	0.28345		0.066	-0.13364		0.066	-0.06738		0.066	0.01506		0.066	0.04883
0.065	0.27723		0.065	-0.13033		0.065	-0.0722		0.065	0.01502		0.065	0.04805
0.064	0.27666		0.064	-0.13154		0.064	-0.07084		0.064	0.01477		0.064	0.04767
0.063	0.27595		0.063	-0.13683		0.063	-0.06902		0.063	0.01452		0.063	0.04893
0.062	0.26959		0.062	-0.13451		0.062	-0.0734		0.062	0.01411		0.062	0.04595
0.061	0.26563		0.061	-0.13529		0.061	-0.07522		0.061	0.01506		0.061	0.04585
0.06	0.2645		0.06	-0.13881		0.06	-0.06964		0.06	0.01497		0.06	0.04749
0.059	0.25827		0.059	-0.14124		0.059	-0.06858		0.059	0.01422		0.059	0.04595
0.058	0.25375		0.058	-0.13925		0.058	-0.07356		0.058	0.01442		0.058	0.04489
0.057	0.25629		0.057	-0.13584		0.057	-0.07402		0.057	0.01372		0.057	0.04537
0.056	0.25389		0.056	-0.13076		0.056	-0.07734		0.056	0.01377		0.056	0.04767
0.055	0.25021		0.055	-0.13451		0.055	-0.07825		0.055	0.01316		0.055	0.04797
0.054	0.24484		0.054	-0.13308		0.054	-0.07794		0.054	0.01417		0.054	0.04547
0.053	0.23522		0.053	-0.13683		0.053	-0.07976		0.053	0.01361		0.053	0.04661
0.052	0.22829		0.052	-0.13187		0.052	-0.07794		0.052	0.01311		0.052	0.04893
0.051	0.21909		0.051	-0.13495		0.051	-0.07705		0.051	0.01322		0.051	0.04423
0.05	0.21132		0.05	-0.13584		0.05	-0.0802		0.05	0.01467		0.05	0.04767
0.049	0.20481		0.049	-0.13175		0.049	-0.08127		0.049	0.01381		0.049	0.04979
0.048	0.20085		0.048	-0.13242		0.048	-0.08232		0.048	0.01261		0.048	0.04605
0.047	0.19165		0.047	-0.13364		0.047	-0.0802		0.047	0.01277		0.047	0.04537
0.046	0.18614		0.046	-0.13055		0.046	-0.08051		0.046	0.01221		0.046	0.04471
0.045	0.18048		0.045	-0.13242		0.045	-0.08172		0.045	0.01216		0.045	0.04805
0.044	0.17228		0.044	-0.13495		0.044	-0.08369		0.044	0.01257		0.044	0.04471
0.043	0.16365		0.043	-0.13584		0.043	-0.08732		0.043	0.01341		0.043	0.04537
0.042	0.1587		0.042	-0.13352		0.042	-0.08505		0.042	0.01291		0.042	0.04585
0.041	0.15191		0.041	-0.12844		0.041	-0.08883		0.041	0.01196		0.041	0.04547
0.04	0.14272		0.04	-0.12768		0.04	-0.08534		0.04	0.01381		0.04	0.04355
0.039	0.13187		0.039	-0.12393		0.039	-0.08807		0.039	0.01151		0.039	0.04403
0.038	0.12359		0.038	-0.12745		0.038	-0.09034		0.038	0.01106		0.038	0.04643
0.037	0.11412		0.037	-0.12625		0.037	-0.09078		0.037	0.01286		0.037	0.04595
0.036	0.10453		0.036	-0.12669		0.036	-0.09547		0.036	0.01201		0.036	0.04557
0.035	0.09119		0.035	-0.12823		0.035	-0.08958		0.035	0.01016		0.035	0.04575
0.034	0.07949		0.034	-0.13595		0.034	-0.08883		0.034	0.01036		0.034	0.04375
0.033	0.06516		0.033	-0.13837		0.033	-0.09199		0.033	0.01112		0.033	0.04643
0.032	0.04697		0.032	-0.13628		0.032	-0.09607		0.032	0.01061		0.032	0.04509
0.031	0.03297		0.031	-0.13132		0.031	-0.09561		0.031	0.01087		0.031	0.04959
0.03	0.01554		0.03	-0.1301		0.03	-0.09365		0.03	0.01146		0.03	0.04519
0.029	-0.00209		0.029	-0.13231		0.029	-0.09743		0.029	0.00961		0.029	0.04279
0.028	-0.02117		0.028	-0.13055		0.028	-0.0985		0.028	0.01081		0.028	0.04519
0.027	-0.04465		0.027	-0.13165		0.027	-0.10014		0.027	0.01106		0.027	0.04413
0.026	-0.0613		0.026	-0.13175		0.026	-0.09879		0.026	0.01001		0.026	0.04605
0.025	-0.08489		0.025	-0.13221		0.025	-0.0991		0.025	0.00856		0.025	0.04461
0.024	-0.10805		0.024	-0.13419		0.024	-0.0985		0.024	0.00836		0.024	0.04519
0.023	-0.13165		0.023	-0.12989		0.023	-0.09894		0.023	0.00976		0.023	0.04317
0.022	-0.16082		0.022	-0.13242		0.022	-0.10061		0.022	0.01061		0.022	0.04441
0.021	-0.19123		0.021	-0.13782		0.021	-0.10468		0.021	0.00966		0.021	0.04797
0.02	-0.22107		0.02	-0.13584		0.02	-0.1015		0.02	0.00916		0.02	0.04701
0.019	-0.24908		0.019	-0.13518		0.019	-0.10588		0.019	0.00746		0.019	0.04317
0.018	-0.27963		0.018	-0.13639		0.018	-0.10574		0.018	0.00851		0.018	0.04423
0.017	-0.31174		0.017	-0.13132		0.017	-0.10514		0.017	0.00841		0.017	0.04355
0.016	-0.35502		0.016	-0.13407		0.016	-0.1071		0.016	0.00921		0.016	0.04393
0.015	-0.39844		0.015	-0.13253		0.015	-0.10739		0.015	0.00761		0.015	0.04287
0.014	-0.44286		0.014	-0.13495		0.014	-0.11041		0.014	0.00701		0.014	0.04441
0.013	-0.48953		0.013	-0.12867		0.013	-0.11253		0.013	0.00811		0.013	0.04489
0.012	-0.54088		0.012	-0.13506		0.012	-0.11328		0.012	0.00861		0.012	0.04423
0.011	-0.59434		0.011	-0.13716		0.011	-0.10861		0.011	0.00686		0.011	0.04537
0.01	-0.64554		0.01	-0.1375		0.01	-0.10846		0.01	0.00766		0.01	0.04211
0.009	-0.70636		0.009	-0.13738		0.009	-0.11555		0.009	0.00551		0.009	0.04279
0.008	-0.76888		0.008	-0.13904		0.008	-0.1151		0.008	0.00586		0.008	0.04585
0.007	-0.83352		0.007	-0.14328		0.007	-0.11873		0.007	0.00671		0.007	0.04135
0.006	-0.8983		0.006	-0.14512		0.006	-0.10921		0.006	0.00681		0.006	0.04173
0.005	-0.97086		0.005	-0.14371		0.005	-0.11466		0.005	0.00676		0.005	0.04479
0.004	-1.05446		0.004	-0.1387		0.004	-0.12084		0.004	0.00696		0.004	0.04729
0.003	-1.1396		0.003	-0.13506		0.003	-0.11964		0.003	0.00581		0.003	0.04509
0.002	-1.2331		0.002	-0.14173		0.002	-0.1222		0.002	0.00611		0.002	0.04441
0.001	-1.329		0.001	-0.13925		0.001	-0.12342		0.001	0.00571		0.001	0.04135
0	-1.43564		0	-0.13782		0	-0.1222		0	0.00701		0	0.04173
-0.001	-1.54597		-0.001	-0.1398		-0.001	-0.12462		-0.001	0.00476		-0.001	0.04115
-0.002	-1.6662		-0.002	-0.13617		-0.002	-0.12235		-0.002	0.00405		-0.002	0.04057
-0.003	-1.78642		-0.003	-0.14243		-0.003	-0.12719		-0.003	0.00546		-0.003	0.04403
-0.004	-1.90523		-0.004	-0.13904		-0.004	-0.12809		-0.004	0.00451		-0.004	0.04595
-0.005	-2.03536		-0.005	-0.14047		-0.005	-0.12915		-0.005	0.0036		-0.005	0.04413
-0.006	-2.17115		-0.006	-0.14554		-0.006	-0.13051		-0.006	0.00395		-0.006	0.04403
-0.007	-2.30693		-0.007	-0.14597		-0.007	-0.13035		-0.007	0.00446		-0.007	0.04067
-0.008	-2.45969		-0.008	-0.14781		-0.008	-0.13006		-0.008	0.00405		-0.008	0.04355
-0.009	-2.61103		-0.009	-0.14413		-0.009	-0.13504		-0.009	0.0022		-0.009	0.04461
-0.01	-2.77228		-0.01	-0.14427		-0.01	-0.1376		-0.01	0.0033		-0.01	0.04077
-0.011	-2.94059		-0.011	-0.14427		-0.011	-0.13262		-0.011	0.0031		-0.011	0.04249
-0.012	-3.12447		-0.012	-0.14738		-0.012	-0.1346		-0.012	0.00255		-0.012	0.04125
-0.013	-3.31117		-0.013	-0.14696		-0.013	-0.13549		-0.013	0.0028		-0.013	0.04327
-0.014	-3.51202		-0.014	-0.14908		-0.014	-0.13716		-0.014	0.0033		-0.014	0.04287
-0.015	-3.7256		-0.015	-0.14682		-0.015	-0.1352		-0.015	0.0014		-0.015	0.04087
-0.016	-3.94767		-0.016	-0.14583		-0.016	-0.13958		-0.016	0.0015		-0.016	0.04019
-0.017	-4.18812		-0.017	-0.14724		-0.017	-0.1444		-0.017	0.00115		-0.017	0.04067
-0.018	-4.43989		-0.018	-0.14979		-0.018	-0.13851		-0.018	0.00325		-0.018	0.04049
-0.019	-4.69873		-0.019	-0.15219		-0.019	-0.14349		-0.019	0.0029		-0.019	0.04211
-0.02	-4.96747		-0.02	-0.14781		-0.02	-0.14562		-0.02	0.0018		-0.02	0.04192
-0.021	-5.2546		-0.021	-0.14908		-0.021	-0.14531		-0.021	0.0012		-0.021	0.04135
-0.022	-5.54173		-0.022	-0.14922		-0.022	-0.14713		-0.022	0.000350421		-0.022	0.0424
-0.023	-5.84158		-0.023	-0.14809		-0.023	-0.145		-0.023	0.000150135		-0.023	0.04097
-0.024	-6.16266		-0.024	-0.15332		-0.024	-0.14638		-0.024	0.00025031		-0.024	0.03943
-0.025	-6.49929		-0.025	-0.15191		-0.025	-0.1494		-0.025	-0.000800761		-0.025	0.04221
-0.026	-6.85431		-0.026	-0.1512		-0.026	-0.14576		-0.026	5.00492e-05		-0.026	0.04307
-0.027	-7.22631		-0.027	-0.15672		-0.027	-0.15211		-0.027	-0.0012		-0.027	0.04105
-0.028	-7.60537		-0.028	-0.15601		-0.028	-0.15151		-0.028	-0.000951024		-0.028	0.04125
-0.029	-8.00283		-0.029	-0.15658		-0.029	-0.15634		-0.029	-0.000850849		-0.029	0.03857
-0.03	-8.40028		-0.03	-0.15304		-0.03	-0.15589		-0.03	-0.0015		-0.03	0.04039
-0.031	-8.82037		-0.031	-0.15177		-0.031	-0.15347		-0.031	-0.00175		-0.031	0.04231
-0.032	-9.26591		-0.032	-0.15163		-0.032	-0.15725		-0.032	-0.00215		-0.032	0.03799
-0.033	-9.72702		-0.033	-0.15502		-0.033	-0.15996		-0.033	-0.0022		-0.033	0.04269
-0.034	-10.1966		-0.034	-0.1553		-0.034	-0.16043		-0.034	-0.0014		-0.034	0.04105
-0.035	-10.6718		-0.035	-0.15827		-0.035	-0.15709		-0.035	-0.0029		-0.035	0.04039
-0.036	-11.1811		-0.036	-0.15672		-0.036	-0.16207		-0.036	-0.0028		-0.036	0.03905
-0.037	-11.7115		-0.037	-0.15318		-0.037	-0.16118		-0.037	-0.00275		-0.037	0.03953
-0.038	-12.2673		-0.038	-0.15474		-0.038	-0.16283		-0.038	-0.00425		-0.038	0.03943
-0.039	-12.8458		-0.039	-0.15332		-0.039	-0.16752		-0.039	-0.00415		-0.039	0.03981
-0.04	-13.4512		-0.04	-0.15276		-0.04	-0.16783		-0.04	-0.00436		-0.04	0.03847
-0.041	-14.0325		-0.041	-0.15714		-0.041	-0.1657		-0.041	-0.00425		-0.041	0.03827
-0.042	-14.6535		-0.042	-0.16082		-0.042	-0.16752		-0.042	-0.00436		-0.042	0.03865
-0.043	-15.3041		-0.043	-0.15785		-0.043	-0.17265		-0.043	-0.00541		-0.043	0.03713
-0.044	-15.9406		-0.044	-0.1587		-0.044	-0.16979		-0.044	-0.00456		-0.044	0.03779
-0.045	-16.6054		-0.045	-0.16139		-0.045	-0.16888		-0.045	-0.00556		-0.045	0.03731
-0.046	-17.3126		-0.046	-0.16676		-0.046	-0.17432		-0.046	-0.00626		-0.046	0.04087
-0.047	-18.0481		-0.047	-0.16818		-0.047	-0.17008		-0.047	-0.00551		-0.047	0.04077
-0.048	-18.7836		-0.048	-0.17242		-0.048	-0.1719		-0.048	-0.00511		-0.048	0.04067
-0.049	-19.5332		-0.049	-0.1703		-0.049	-0.17159		-0.049	-0.00596		-0.049	0.03683
-0.05	-20.3112		-0.05	-0.16591		-0.05	-0.1719		-0.05	-0.00521		-0.05	0.04001
-0.051	-21.1315		-0.051	-0.17214		-0.051	-0.17748		-0.051	-0.00641		-0.051	0.03789
-0.052	-21.966		-0.052	-0.17412		-0.052	-0.17643		-0.052	-0.00856		-0.052	0.03703
-0.053	-22.8006		-0.053	-0.17171		-0.053	-0.17839		-0.053	-0.00831		-0.053	0.03789
-0.054	-23.6492		-0.054	-0.17313		-0.054	-0.1805		-0.054	-0.00761		-0.054	0.04097
-0.055	-24.5403		-0.055	-0.17397		-0.055	-0.18037		-0.055	-0.00826		-0.055	0.03607
-0.056	-25.4314		-0.056	-0.1785		-0.056	-0.18791		-0.056	-0.00856		-0.056	0.03875
-0.057	-26.3225		-0.057	-0.18246		-0.057	-0.18595		-0.057	-0.00816		-0.057	0.03741
-0.058	-27.256		-0.058	-0.18331		-0.058	-0.18186		-0.058	-0.00871		-0.058	0.03731
-0.059	-28.1754		-0.059	-0.18232		-0.059	-0.18277		-0.059	-0.00846		-0.059	0.03607
-0.06	-29.0948		-0.06	-0.18713		-0.06	-0.18459		-0.06	-0.01011		-0.06	0.03665
-0.061	-30.0849		-0.061	-0.18557		-0.061	-0.18957		-0.061	-0.01087		-0.061	0.03683
-0.062	-31.0608		-0.062	-0.19576		-0.062	-0.18988		-0.062	-0.01011		-0.062	0.03713
-0.063	-32.0934		-0.063	-0.19547		-0.063	-0.18777		-0.063	-0.01166		-0.063	0.03597
-0.064	-33.1542		-0.064	-0.19816		-0.064	-0.1929		-0.064	-0.01191		-0.064	0.03683
-0.065	-34.1867		-0.065	-0.20368		-0.065	-0.19765		-0.065	-0.01137		-0.065	0.03549
-0.066	-35.2051		-0.066	-0.20396		-0.066	-0.19649		-0.066	-0.01137		-0.066	0.03837
-0.067	-36.2942		-0.067	-0.2041		-0.067	-0.19215		-0.067	-0.00996		-0.067	0.04049
-0.068	-37.3833		-0.068	-0.20184		-0.068	-0.19765		-0.068	-0.01252		-0.068	0.03271
-0.069	-38.4583		-0.069	-0.20877		-0.069	-0.1994		-0.069	-0.01257		-0.069	0.03357
-0.07	-39.5191		-0.07	-0.2133		-0.07	-0.19901		-0.07	-0.01361		-0.07	0.03511
-0.071	-40.5941		-0.071	-0.21612		-0.071	-0.19366		-0.071	-0.01352		-0.071	0.03501
-0.072	-41.7398		-0.072	-0.21825		-0.072	-0.20192		-0.072	-0.01402		-0.072	0.03482
-0.073	-42.8996		-0.073	-0.21641		-0.073	-0.20366		-0.073	-0.01357		-0.073	0.03626
-0.074	-44.0453		-0.074	-0.21457		-0.074	-0.20172		-0.074	-0.01366		-0.074	0.0353
			-0.075	-0.22107		-0.075	-0.20657		-0.075	-0.01442		-0.075	0.03578
			-0.076	-0.22815		-0.076	-0.2085		-0.076	-0.01322		-0.076	0.03693
			-0.077	-0.23338		-0.077	-0.20753		-0.077	-0.01456		-0.077	0.03463
			-0.078	-0.23522		-0.078	-0.21005		-0.078	-0.01427		-0.078	0.03377
			-0.079	-0.23168		-0.079	-0.21277		-0.079	-0.01552		-0.079	0.03348
			-0.08	-0.23027		-0.08	-0.2087		-0.08	-0.01592		-0.08	0.03597
			-0.081	-0.2331		-0.081	-0.21005		-0.081	-0.01552		-0.081	0.03463
			-0.082	-0.23324		-0.082	-0.21606		-0.082	-0.01547		-0.082	0.03405
			-0.083	-0.23635		-0.083	-0.21684		-0.083	-0.01617		-0.083	0.03213
			-0.084	-0.24356		-0.084	-0.21625		-0.084	-0.01732		-0.084	0.03443
			-0.085	-0.24611		-0.085	-0.21819		-0.085	-0.01757		-0.085	0.03223
			-0.086	-0.24795		-0.086	-0.22226		-0.086	-0.01717		-0.086	0.03271
			-0.087	-0.24668		-0.087	-0.22091		-0.087	-0.01737		-0.087	0.03165
			-0.088	-0.25035		-0.088	-0.22071		-0.088	-0.01857		-0.088	0.03195
			-0.089	-0.24979		-0.089	-0.22517		-0.089	-0.01827		-0.089	0.03751
			-0.09	-0.25092		-0.09	-0.22497		-0.09	-0.01887		-0.09	0.03329
			-0.091	-0.25403		-0.091	-0.22711		-0.091	-0.01947		-0.091	0.03003
			-0.092	-0.25516		-0.092	-0.22575		-0.092	-0.01862		-0.092	0.03156
			-0.093	-0.25587		-0.093	-0.22866		-0.093	-0.01968		-0.093	0.03147
			-0.094	-0.25785		-0.094	-0.22749		-0.094	-0.01977		-0.094	0.03165
			-0.095	-0.25587		-0.095	-0.22982		-0.095	-0.01957		-0.095	0.03261
			-0.096	-0.26139		-0.096	-0.22749		-0.096	-0.01977		-0.096	0.03405
			-0.097	-0.26506		-0.097	-0.23389		-0.097	-0.02208		-0.097	0.03319
			-0.098	-0.26818		-0.098	-0.23389		-0.098	-0.02262		-0.098	0.03051
			-0.099	-0.26931		-0.099	-0.23369		-0.099	-0.02233		-0.099	0.03252
			-0.1	-0.27412		-0.1	-0.23408		-0.1	-0.02228		-0.1	0.03003
			-0.101	-0.27907		-0.101	-0.23118		-0.101	-0.02208		-0.101	0.03185
			-0.102	-0.28331		-0.102	-0.23718		-0.102	-0.02213		-0.102	0.02868
			-0.103	-0.28769		-0.103	-0.23602		-0.103	-0.02283		-0.103	0.02849
			-0.104	-0.29165		-0.104	-0.23738		-0.104	-0.02448		-0.104	0.03031
			-0.105	-0.29519		-0.105	-0.23466		-0.105	-0.02292		-0.105	0.03089
			-0.106	-0.30184		-0.106	-0.22904		-0.106	-0.02348		-0.106	0.03051
			-0.107	-0.30481		-0.107	-0.23466		-0.107	-0.02458		-0.107	0.02974
			-0.108	-0.31499		-0.108	-0.23621		-0.108	-0.02503		-0.108	0.02897
			-0.109	-0.32348		-0.109	-0.23738		-0.109	-0.02533		-0.109	0.03051
			-0.11	-0.33069		-0.11	-0.23815		-0.11	-0.02548		-0.11	0.03031
			-0.111	-0.33055		-0.111	-0.23815		-0.111	-0.02493		-0.111	0.02935
			-0.112	-0.34215		-0.112	-0.23408		-0.112	-0.02568		-0.112	0.0282
			-0.113	-0.35078		-0.113	-0.23796		-0.113	-0.02653		-0.113	0.02532
			-0.114	-0.35771		-0.114	-0.23602		-0.114	-0.02673		-0.114	0.02494
			-0.115	-0.37129		-0.115	-0.23524		-0.115	-0.02723		-0.115	0.02609
			-0.116	-0.37652		-0.116	-0.2428		-0.116	-0.02748		-0.116	0.03127
			-0.117	-0.3819		-0.117	-0.23679		-0.117	-0.02708		-0.117	0.02695
			-0.118	-0.38784		-0.118	-0.23873		-0.118	-0.02648		-0.118	0.02619
			-0.119	-0.39745		-0.119	-0.23118		-0.119	-0.02773		-0.119	0.02686
			-0.12	-0.40608		-0.12	-0.2397		-0.12	-0.02933		-0.12	0.02571
			-0.121	-0.41584		-0.121	-0.24416		-0.121	-0.02919		-0.121	0.02331
			-0.122	-0.43168		-0.122	-0.24183		-0.122	-0.03003		-0.122	0.02715
			-0.123	-0.44088		-0.123	-0.24086		-0.123	-0.02978		-0.123	0.02475
			-0.124	-0.44979		-0.124	-0.2399		-0.124	-0.02973		-0.124	0.02187
			-0.125	-0.46139		-0.125	-0.23331		-0.125	-0.02994		-0.125	0.02571
			-0.126	-0.46747		-0.126	-0.23738		-0.126	-0.03048		-0.126	0.02206
			-0.127	-0.47921		-0.127	-0.24241		-0.127	-0.03204		-0.127	0.02331
			-0.128	-0.49505		-0.128	-0.24629		-0.128	-0.03093		-0.128	0.02379
			-0.129	-0.50792		-0.129	-0.2397		-0.129	-0.03159		-0.129	0.02398
			-0.13	-0.5174		-0.13	-0.24086		-0.13	-0.03184		-0.13	0.02321
			-0.131	-0.53621		-0.131	-0.2461		-0.131	-0.03279		-0.131	0.02197
			-0.132	-0.55318		-0.132	-0.24648		-0.132	-0.03304		-0.132	0.02302
			-0.133	-0.56535		-0.133	-0.24048		-0.133	-0.03349		-0.133	0.02321
			-0.134	-0.58529		-0.134	-0.24455		-0.134	-0.03384		-0.134	0.02034
			-0.135	-0.59731		-0.135	-0.249		-0.135	-0.03349		-0.135	0.02254
			-0.136	-0.61344		-0.136	-0.24765		-0.136	-0.03529		-0.136	0.01842
			-0.137	-0.63112		-0.137	-0.24939		-0.137	-0.03479		-0.137	0.01938
			-0.138	-0.65389		-0.138	-0.24707		-0.138	-0.03474		-0.138	0.02072
			-0.139	-0.67737		-0.139	-0.24765		-0.139	-0.03479		-0.139	0.01756
			-0.14	-0.69915		-0.14	-0.24474		-0.14	-0.03549		-0.14	0.01966
			-0.141	-0.72207		-0.141	-0.25637		-0.141	-0.03654		-0.141	0.01851
			-0.142	-0.74413		-0.142	-0.25462		-0.142	-0.03719		-0.142	0.01736
			-0.143	-0.76549		-0.143	-0.25365		-0.143	-0.03709		-0.143	0.0166
			-0.144	-0.78784		-0.144	-0.25734		-0.144	-0.03734		-0.144	0.01756
			-0.145	-0.81103		-0.145	-0.25462		-0.145	-0.03834		-0.145	0.01774
			-0.146	-0.84031		-0.146	-0.2554		-0.146	-0.03834		-0.146	0.0166
			-0.147	-0.87044		-0.147	-0.2583		-0.147	-0.03904		-0.147	0.01534
			-0.148	-0.90042		-0.148	-0.26063		-0.148	-0.03784		-0.148	0.01487
			-0.149	-0.92942		-0.149	-0.26063		-0.149	-0.03999		-0.149	0.01621
			-0.15	-0.95743		-0.15	-0.26683		-0.15	-0.0402		-0.15	0.01477
			-0.151	-0.98642		-0.151	-0.27051		-0.151	-0.0401		-0.151	0.01506
			-0.152	-1.01655		-0.152	-0.26877		-0.152	-0.04085		-0.152	0.01103
			-0.153	-1.05587		-0.153	-0.26722		-0.153	-0.0414		-0.153	0.00911
			-0.154	-1.09307		-0.154	-0.27633		-0.154	-0.04275		-0.154	0.01122
			-0.155	-1.12362		-0.155	-0.27826		-0.155	-0.0418		-0.155	0.01122
			-0.156	-1.16153		-0.156	-0.27943		-0.156	-0.0426		-0.156	0.01074
			-0.157	-1.20297		-0.157	-0.28272		-0.157	-0.04305		-0.157	0.00796
			-0.158	-1.24399		-0.158	-0.28253		-0.158	-0.04295		-0.158	0.00787
			-0.159	-1.286		-0.159	-0.28582		-0.159	-0.0449		-0.159	0.00892
			-0.16	-1.33451		-0.16	-0.29008		-0.16	-0.04515		-0.16	0.00489
			-0.161	-1.38854		-0.161	-0.29163		-0.161	-0.04545		-0.161	0.00624
			-0.162	-1.43706		-0.162	-0.29415		-0.162	-0.04525		-0.162	0.00739
			-0.163	-1.48656		-0.163	-0.30093		-0.163	-0.04801		-0.163	0.00269
			-0.164	-1.54173		-0.164	-0.30268		-0.164	-0.04851		-0.164	0.00307
			-0.165	-1.59406		-0.165	-0.30384		-0.165	-0.04896		-0.165	0.00767
			-0.166	-1.64498		-0.166	-0.31217		-0.166	-0.04946		-0.166	0.00249
			-0.167	-1.70438		-0.167	-0.31217		-0.167	-0.04946		-0.167	0.00115
			-0.168	-1.76379		-0.168	-0.31062		-0.168	-0.04921		-0.168	0.000575529
			-0.169	-1.82461		-0.169	-0.31682		-0.169	-0.04911		-0.169	9.59092e-05
			-0.17	-1.88826		-0.17	-0.32148		-0.17	-0.05076		-0.17	-0.00278
			-0.171	-1.95332		-0.171	-0.32593		-0.171	-0.05161		-0.171	0.000863355
			-0.172	-2.01839		-0.172	-0.33407		-0.172	-0.05191		-0.172	-0.00249
			-0.173	-2.08769		-0.173	-0.33833		-0.173	-0.05336		-0.173	-0.00518
			-0.174	-2.16266		-0.174	-0.33465		-0.174	-0.05336		-0.174	-0.0046
			-0.175	-2.23621		-0.175	-0.34473		-0.175	-0.05336		-0.175	-0.00739
			-0.176	-2.31117		-0.176	-0.34783		-0.176	-0.05391		-0.176	-0.00739
			-0.177	-2.39745		-0.177	-0.3548		-0.177	-0.05551		-0.177	-0.00739
			-0.178	-2.47949		-0.178	-0.3643		-0.178	-0.05566		-0.178	-0.00998
			-0.179	-2.55728		-0.179	-0.36624		-0.179	-0.05822		-0.179	-0.01218
			-0.18	-2.64356		-0.18	-0.36992		-0.18	-0.05937		-0.18	-0.01199
			-0.181	-2.73409		-0.181	-0.37786		-0.181	-0.05992		-0.181	-0.01151
			-0.182	-2.82037		-0.182	-0.38949		-0.182	-0.06037		-0.182	-0.01678
			-0.183	-2.90948		-0.183	-0.39918		-0.183	-0.06077		-0.183	-0.0164
			-0.184	-3.01414		-0.184	-0.40926		-0.184	-0.06112		-0.184	-0.01602
			-0.185	-3.12447		-0.185	-0.4205		-0.185	-0.06237		-0.185	-0.01573
			-0.186	-3.22772		-0.186	-0.42069		-0.186	-0.06182		-0.186	-0.0189
			-0.187	-3.33098		-0.187	-0.42689		-0.187	-0.06473		-0.187	-0.02273
			-0.188	-3.43847		-0.188	-0.43406		-0.188	-0.0664		-0.188	-0.02331
			-0.189	-3.5488		-0.189	-0.44976		-0.189	-0.06621		-0.189	-0.02341
			-0.19	-3.66054		-0.19	-0.46313		-0.19	-0.068		-0.19	-0.02734
			-0.191	-3.78076		-0.191	-0.47146		-0.191	-0.06807		-0.191	-0.02647
			-0.192	-3.89958		-0.192	-0.48405		-0.192	-0.06916		-0.192	-0.02916
			-0.193	-4.02263		-0.193	-0.49316		-0.193	-0.07147		-0.193	-0.03089
			-0.194	-4.15417		-0.194	-0.50595		-0.194	-0.07211		-0.194	-0.03195
			-0.195	-4.2843		-0.195	-0.52126		-0.195	-0.07288		-0.195	-0.03415
			-0.196	-4.42291		-0.196	-0.5323		-0.196	-0.07231		-0.196	-0.03635
			-0.197	-4.56294		-0.197	-0.54122		-0.197	-0.07443		-0.197	-0.03597
			-0.198	-4.71004		-0.198	-0.55246		-0.198	-0.0759		-0.198	-0.03779
			-0.199	-4.85997		-0.199	-0.56602		-0.199	-0.07789		-0.199	-0.03971
			-0.2	-5.00424		-0.2	-0.58404		-0.2	-0.07764		-0.2	-0.03971
			-0.201	-5.157		-0.201	-0.59567		-0.201	-0.0795		-0.201	-0.04375
			-0.202	-5.314		-0.202	-0.61311		-0.202	-0.08245		-0.202	-0.04691
			-0.203	-5.471		-0.203	-0.62415		-0.203	-0.08386		-0.203	-0.04623
			-0.204	-5.63225		-0.204	-0.64101		-0.204	-0.08464		-0.204	-0.04873
			-0.205	-5.79208		-0.205	-0.65942		-0.205	-0.08586		-0.205	-0.05123
			-0.206	-5.9604		-0.206	-0.67512		-0.206	-0.08804		-0.206	-0.05131
			-0.207	-6.1372		-0.207	-0.69856		-0.207	-0.09093		-0.207	-0.05573
			-0.208	-6.31259		-0.208	-0.71135		-0.208	-0.09086		-0.208	-0.05765
			-0.209	-6.49364		-0.209	-0.73267		-0.209	-0.09228		-0.209	-0.05995
			-0.21	-6.68317		-0.21	-0.75747		-0.21	-0.09504		-0.21	-0.06129
			-0.211	-6.87129		-0.211	-0.77724		-0.211	-0.09523		-0.211	-0.06523
			-0.212	-7.06648		-0.212	-0.79507		-0.212	-0.09799		-0.212	-0.06657
			-0.213	-7.27298		-0.213	-0.81638		-0.213	-0.09863		-0.213	-0.06715
			-0.214	-7.47383		-0.214	-0.83711		-0.214	-0.10184		-0.214	-0.07098
			-0.215	-7.68034		-0.215	-0.85882		-0.215	-0.10557		-0.215	-0.073
			-0.216	-7.89675		-0.216	-0.88478		-0.216	-0.10717		-0.216	-0.07261
			-0.217	-8.1075		-0.217	-0.91695		-0.217	-0.10955		-0.217	-0.0777
			-0.218	-8.31825		-0.218	-0.93943		-0.218	-0.11071		-0.218	-0.0799
			-0.219	-8.5389		-0.219	-0.96927		-0.219	-0.11135		-0.219	-0.08316
			-0.22	-8.76521		-0.22	-0.99756		-0.22	-0.11424		-0.22	-0.08538
			-0.221	-8.99576		-0.221	-1.02314		-0.221	-0.11494		-0.221	-0.08874
			-0.222	-9.23621		-0.222	-1.05666		-0.222	-0.11809		-0.222	-0.0918
			-0.223	-9.47383		-0.223	-1.08883		-0.223	-0.12182		-0.223	-0.09478
			-0.224	-9.71853		-0.224	-1.11867		-0.224	-0.12239		-0.224	-0.09678
			-0.225	-9.96464		-0.225	-1.14716		-0.225	-0.1256		-0.225	-0.09814
			-0.226	-10.2192		-0.226	-1.1894		-0.226	-0.12875		-0.226	-0.10178
			-0.227	-10.4795		-0.227	-1.22331		-0.227	-0.13126		-0.227	-0.1061
			-0.228	-10.7426		-0.228	-1.25742		-0.228	-0.13472		-0.228	-0.10945
			-0.229	-11.0113		-0.229	-1.29598		-0.229	-0.13684		-0.229	-0.11328
			-0.23	-11.2772		-0.23	-1.33551		-0.23	-0.13947		-0.23	-0.1154
			-0.231	-11.5431		-0.231	-1.37523		-0.231	-0.1432		-0.231	-0.11856
			-0.232	-11.8175		-0.232	-1.41961		-0.232	-0.14609		-0.232	-0.12478
			-0.233	-12.0976		-0.233	-1.46049		-0.233	-0.14847		-0.233	-0.12465
			-0.234	-12.3819		-0.234	-1.50874		-0.234	-0.15174		-0.234	-0.13204
			-0.235	-12.6662		-0.235	-1.54866		-0.235	-0.15245		-0.235	-0.13364
			-0.236	-12.9477		-0.236	-1.59149		-0.236	-0.15906		-0.236	-0.14053
			-0.237	-13.2404		-0.237	-1.64516		-0.237	-0.16259		-0.237	-0.14336
			-0.238	-13.5361		-0.238	-1.69709		-0.238	-0.16632		-0.238	-0.14447
			-0.239	-13.826		-0.239	-1.74069		-0.239	-0.17043		-0.239	-0.14951
			-0.24	-14.1231		-0.24	-1.78778		-0.24	-0.17197		-0.24	-0.15407
			-0.241	-14.4413		-0.241	-1.83933		-0.241	-0.17601		-0.241	-0.15997
			-0.242	-14.7666		-0.242	-1.90017		-0.242	-0.17794		-0.242	-0.1644
			-0.243	-15.0778		-0.243	-1.96102		-0.243	-0.18333		-0.243	-0.16945
			-0.244	-15.389		-0.244	-2.00559		-0.244	-0.18764		-0.244	-0.17043
			-0.245	-15.7143		-0.245	-2.07341		-0.245	-0.19136		-0.245	-0.17794
			-0.246	-16.0396		-0.246	-2.13929		-0.246	-0.19509		-0.246	-0.18434
			-0.247	-16.4074		-0.247	-2.20324		-0.247	-0.1981		-0.247	-0.18692
			-0.248	-16.761		-0.248	-2.26719		-0.248	-0.20298		-0.248	-0.19123
			-0.249	-17.0863		-0.249	-2.33501		-0.249	-0.20806		-0.249	-0.19689
			-0.25	-17.4116		-0.25	-2.4067		-0.25	-0.21101		-0.25	-0.20292
			-0.251	-17.7511		-0.251	-2.47259		-0.251	-0.21435		-0.251	-0.20698
			-0.252	-18.0905		-0.252	-2.53653		-0.252	-0.21923		-0.252	-0.21215
			-0.253	-18.4724		-0.253	-2.61017		-0.253	-0.22417		-0.253	-0.21732
			-0.254	-18.826		-0.254	-2.6838		-0.254	-0.23066		-0.254	-0.22175
			-0.255	-19.1938		-0.255	-2.75938		-0.255	-0.2365		-0.255	-0.22974
			-0.256	-19.5474		-0.256	-2.84658		-0.256	-0.24081		-0.256	-0.23221
			-0.257	-19.9293		-0.257	-2.92409		-0.257	-0.24511		-0.257	-0.23885
			-0.258	-20.2829		-0.258	-2.99772		-0.258	-0.24896		-0.258	-0.24316
			-0.259	-20.6365		-0.259	-3.08492		-0.259	-0.25487		-0.259	-0.24931
			-0.26	-20.976		-0.26	-3.16631		-0.26	-0.26097		-0.26	-0.25534
			-0.261	-21.3437		-0.261	-3.25545		-0.261	-0.26521		-0.261	-0.26223
			-0.262	-21.7115		-0.262	-3.35621		-0.262	-0.27112		-0.262	-0.26826
			-0.263	-22.0651		-0.263	-3.44147		-0.263	-0.27818		-0.263	-0.2754
			-0.264	-22.447		-0.264	-3.53061		-0.264	-0.28447		-0.264	-0.28573
			-0.265	-22.8006		-0.265	-3.62168		-0.265	-0.29006		-0.265	-0.29041
			-0.266	-23.1542		-0.266	-3.7147		-0.266	-0.2941		-0.266	-0.29902
			-0.267	-23.5785		-0.267	-3.81352		-0.267	-0.30155		-0.267	-0.30136
			-0.268	-24.017		-0.268	-3.91429		-0.268	-0.30862		-0.268	-0.31256
			-0.269	-24.3847		-0.269	-4.01893		-0.269	-0.31504		-0.269	-0.32044
			-0.27	-24.7525		-0.27	-4.12356		-0.27	-0.32364		-0.27	-0.32745
			-0.271	-25.0778		-0.271	-4.23595		-0.271	-0.33116		-0.271	-0.33348
			-0.272	-25.4455		-0.272	-4.34835		-0.272	-0.33822		-0.272	-0.33963
			-0.273	-25.8557		-0.273	-4.45492		-0.273	-0.34554		-0.273	-0.34788
			-0.274	-26.4074		-0.274	-4.56731		-0.274	-0.35286		-0.274	-0.35305
			-0.275	-26.8034		-0.275	-4.68358		-0.275	-0.3589		-0.275	-0.35846
			-0.276	-27.157		-0.276	-4.8076		-0.276	-0.36506		-0.276	-0.3672
			-0.277	-27.5106		-0.277	-4.93355		-0.277	-0.37213		-0.277	-0.37433
			-0.278	-27.9491		-0.278	-5.04982		-0.278	-0.38144		-0.278	-0.38393
			-0.279	-28.43		-0.279	-5.17965		-0.279	-0.38882		-0.279	-0.39205
			-0.28	-28.9109		-0.28	-5.31917		-0.28	-0.39781		-0.28	-0.39931
			-0.281	-29.2504		-0.281	-5.449		-0.281	-0.40423		-0.281	-0.40571
			-0.282	-29.5898		-0.282	-5.56914		-0.282	-0.4122		-0.282	-0.41494
			-0.283	-30.0141		-0.283	-5.71059		-0.283	-0.42087		-0.283	-0.42368
			-0.284	-30.3678		-0.284	-5.84818		-0.284	-0.42979		-0.284	-0.43414
			-0.285	-30.7638		-0.285	-5.99932		-0.285	-0.4375		-0.285	-0.44435
			-0.286	-31.0467		-0.286	-6.1369		-0.286	-0.44469		-0.286	-0.45493
			-0.287	-31.3861		-0.287	-6.28223		-0.287	-0.45695		-0.287	-0.46158
			-0.288	-31.7115		-0.288	-6.43144		-0.288	-0.46793		-0.288	-0.47229
			-0.289	-32.1358		-0.289	-6.58065		-0.289	-0.47859		-0.289	-0.47721
			-0.29	-32.6308		-0.29	-6.74536		-0.29	-0.48893		-0.29	-0.48496
			-0.291	-32.942		-0.291	-6.89844		-0.291	-0.49934		-0.291	-0.49628
			-0.292	-33.3098		-0.292	-7.06122		-0.292	-0.50865		-0.292	-0.50748
			-0.293	-34.2716		-0.293	-7.22205		-0.293	-0.51744		-0.293	-0.51757
			-0.294	-34.7242		-0.294	-7.38095		-0.294	-0.52791		-0.294	-0.52754
			-0.295	-35.0212		-0.295	-7.54953		-0.295	-0.53709		-0.295	-0.54009
			-0.296	-35.3324		-0.296	-7.71037		-0.296	-0.54718		-0.296	-0.54846
			-0.297	-35.686		-0.297	-7.87314		-0.297	-0.55944		-0.297	-0.5615
			-0.298	-36.0538		-0.298	-8.03785		-0.298	-0.57209		-0.298	-0.57344
			-0.299	-36.4356		-0.299	-8.20256		-0.299	-0.5816		-0.299	-0.58537
			-0.3	-36.761		-0.3	-8.38665		-0.3	-0.59071		-0.3	-0.59226
			-0.301	-37.1004		-0.301	-8.57461		-0.301	-0.60291		-0.301	-0.60679
			-0.302	-37.3692		-0.302	-8.75095		-0.302	-0.61621		-0.302	-0.61897
			-0.303	-38.331		-0.303	-8.93697		-0.303	-0.62899		-0.303	-0.62635
			-0.304	-39.4625		-0.304	-9.12881		-0.304	-0.64087		-0.304	-0.64161
			-0.305	-39.604		-0.305	-9.31096		-0.305	-0.64986		-0.305	-0.65392
			-0.306	-39.8161		-0.306	-9.50668		-0.306	-0.66463		-0.306	-0.66634
			-0.307	-40.1839		-0.307	-9.69851		-0.307	-0.67747		-0.307	-0.67594
			-0.308	-40.4243		-0.308	-9.90198		-0.308	-0.69095		-0.308	-0.68628
			-0.309	-40.7072		-0.309	-10.0958		-0.309	-0.69994		-0.309	-0.69809
			-0.31	-41.1174		-0.31	-10.3012		-0.31	-0.71407		-0.31	-0.71003
			-0.311	-41.4003		-0.311	-10.5027		-0.311	-0.72627		-0.311	-0.72196
			-0.312	-41.8388		-0.312	-10.7139		-0.312	-0.74104		-0.312	-0.73993
			-0.313	-42.4753		-0.313	-10.9174		-0.313	-0.75517		-0.313	-0.75248
						-0.314	-11.1325		-0.314	-0.77058		-0.314	-0.76922
						-0.315	-11.334		-0.315	-0.78792		-0.315	-0.78423
						-0.316	-11.5374		-0.316	-0.80397		-0.316	-0.80035
						-0.317	-11.7545		-0.317	-0.81681		-0.317	-0.81266
						-0.318	-11.9773		-0.318	-0.82902		-0.318	-0.82804
						-0.319	-12.1963		-0.319	-0.8425		-0.319	-0.83924
						-0.32	-12.4114		-0.32	-0.85791		-0.32	-0.85745
						-0.321	-12.6303		-0.321	-0.87204		-0.321	-0.87221
						-0.322	-12.8571		-0.322	-0.8836		-0.322	-0.88181
						-0.323	-13.0799		-0.323	-0.89516		-0.323	-0.89781
						-0.324	-13.3105		-0.324	-0.90993		-0.324	-0.91651
						-0.325	-13.5411		-0.325	-0.92662		-0.325	-0.93436
						-0.326	-13.7717		-0.326	-0.9446		-0.326	-0.94752
						-0.327	-14.0023		-0.327	-0.96387		-0.327	-0.96352
						-0.328	-14.229		-0.328	-0.97864		-0.328	-0.98063
						-0.329	-14.4538		-0.329	-0.99726		-0.329	-0.99638
						-0.33	-14.698		-0.33	-1.01074		-0.33	-1.01176
						-0.331	-14.9983		-0.331	-1.02808		-0.331	-1.02948
						-0.332	-15.2638		-0.332	-1.04606		-0.332	-1.04277
						-0.333	-15.5099		-0.333	-1.06212		-0.333	-1.05483
						-0.334	-15.756		-0.334	-1.07945		-0.334	-1.07353
						-0.335	-16.0059		-0.335	-1.09615		-0.335	-1.0931
						-0.336	-16.2559		-0.336	-1.11541		-0.336	-1.11156
						-0.337	-16.5059		-0.337	-1.13468		-0.337	-1.13014
						-0.338	-16.7539		-0.338	-1.15523		-0.338	-1.14798
						-0.339	-17.0097		-0.339	-1.17385		-0.339	-1.16829
						-0.34	-17.2558		-0.34	-1.19311		-0.34	-1.18711
						-0.341	-17.5116		-0.341	-1.20981		-0.341	-1.20729
						-0.342	-17.7654		-0.342	-1.22651		-0.342	-1.22501
						-0.343	-18.0387		-0.343	-1.24384		-0.343	-1.24286
						-0.344	-18.3022		-0.344	-1.26439		-0.344	-1.26378
						-0.345	-18.5657		-0.345	-1.28237		-0.345	-1.281
						-0.346	-18.8235		-0.346	-1.30164		-0.346	-1.297
						-0.347	-19.0773		-0.347	-1.32219		-0.347	-1.313
						-0.348	-19.337		-0.348	-1.34402		-0.348	-1.33146
						-0.349	-19.5908		-0.349	-1.36328		-0.349	-1.35238
						-0.35	-19.8815		-0.35	-1.38576		-0.35	-1.37576
						-0.351	-20.1528		-0.351	-1.40631		-0.351	-1.39791
						-0.352	-20.4241		-0.352	-1.42814		-0.352	-1.42129
						-0.353	-20.6953		-0.353	-1.4519		-0.353	-1.44713
						-0.354	-20.9666		-0.354	-1.4763		-0.354	-1.46682
						-0.355	-21.2185		-0.355	-1.49942		-0.355	-1.48405
						-0.356	-21.4898		-0.356	-1.51868		-0.356	-1.50866
						-0.357	-21.7805		-0.357	-1.54052		-0.357	-1.52958
						-0.358	-22.0518		-0.358	-1.56428		-0.358	-1.55173
						-0.359	-22.3424		-0.359	-1.58868		-0.359	-1.57388
						-0.36	-22.6525		-0.36	-1.61436		-0.36	-1.59479
						-0.361	-22.9431		-0.361	-1.63748		-0.361	-1.61694
						-0.362	-23.2338		-0.362	-1.65932		-0.362	-1.63663
						-0.363	-23.5245		-0.363	-1.68436		-0.363	-1.66124
						-0.364	-23.7958		-0.364	-1.7094		-0.364	-1.68339
						-0.365	-24.067		-0.365	-1.73509		-0.365	-1.70801
						-0.366	-24.3577		-0.366	-1.76013		-0.366	-1.73016
						-0.367	-24.629		-0.367	-1.7871		-0.367	-1.75477
						-0.368	-24.9197		-0.368	-1.816		-0.368	-1.78184
						-0.369	-25.2297		-0.369	-1.84297		-0.369	-1.81014
						-0.37	-25.5591		-0.37	-1.87444		-0.37	-1.83844
						-0.371	-25.8692		-0.371	-1.90462		-0.371	-1.86306
						-0.372	-26.1598		-0.372	-1.9303		-0.372	-1.89136
						-0.373	-26.4311		-0.373	-1.95792		-0.373	-1.91474
						-0.374	-26.7218		-0.374	-1.9836		-0.374	-1.93935
						-0.375	-27.0318		-0.375	-2.01186		-0.375	-1.96027
						-0.376	-27.3225		-0.376	-2.04204		-0.376	-1.98488
						-0.377	-27.6325		-0.377	-2.0735		-0.377	-2.00949
						-0.378	-27.9232		-0.378	-2.10497		-0.378	-2.03533
						-0.379	-28.1751		-0.379	-2.13579		-0.379	-2.06487
						-0.38	-28.427		-0.38	-2.16469		-0.38	-2.09194
						-0.381	-28.7371		-0.381	-2.19551		-0.381	-2.12762
						-0.382	-29.0471		-0.382	-2.22698		-0.382	-2.1547
						-0.383	-29.3571		-0.383	-2.25844		-0.383	-2.17931
						-0.384	-29.6672		-0.384	-2.29183		-0.384	-2.20392
						-0.385	-29.9579		-0.385	-2.32201		-0.385	-2.22361
						-0.386	-30.2679		-0.386	-2.35541		-0.386	-2.25314
						-0.387	-30.5586		-0.387	-2.38751		-0.387	-2.27652
						-0.388	-30.9267		-0.388	-2.42347		-0.388	-2.30113
						-0.389	-31.2949		-0.389	-2.45943		-0.389	-2.31959
						-0.39	-31.6243		-0.39	-2.4909		-0.39	-2.33928
						-0.391	-31.915		-0.391	-2.52172		-0.391	-2.36635
						-0.392	-32.2057		-0.392	-2.55383		-0.392	-2.39835
						-0.393	-32.5351		-0.393	-2.58722		-0.393	-2.42911
						-0.394	-32.8645		-0.394	-2.62061		-0.394	-2.45618
						-0.395	-33.1939		-0.395	-2.65657		-0.395	-2.48325
						-0.396	-33.5233		-0.396	-2.69253		-0.396	-2.50786
						-0.397	-33.8334		-0.397	-2.724		-0.397	-2.53494
						-0.398	-34.1822		-0.398	-2.75611		-0.398	-2.56816
						-0.399	-34.5697		-0.399	-2.79271		-0.399	-2.60016
						-0.4	-34.8991		-0.4	-2.83188		-0.4	-2.62969
						-0.401	-35.2092		-0.401	-2.87041		-0.401	-2.65922
						-0.402	-35.558		-0.402	-2.90701		-0.402	-2.69122
						-0.403	-35.8487		-0.403	-2.94426		-0.403	-2.72075
						-0.404	-36.1975		-0.404	-2.98343		-0.404	-2.74905
						-0.405	-36.5269		-0.405	-3.02581		-0.405	-2.77489
						-0.406	-36.8369		-0.406	-3.06691		-0.406	-2.80443
						-0.407	-37.147		-0.407	-3.10608		-0.407	-2.83888
						-0.408	-37.4764		-0.408	-3.14589		-0.408	-2.86965
						-0.409	-37.8058		-0.409	-3.18314		-0.409	-2.89426
						-0.41	-38.0965		-0.41	-3.22616		-0.41	-2.9201
							--		-0.411	-3.26919		-0.411	-2.94717
							--		-0.412	-3.31093		-0.412	-2.97178
							--		-0.413	-3.35395		-0.413	-2.99516
							--		-0.414	-3.39954		-0.414	-3.02347
							--		-0.415	-3.44385		-0.415	-3.05669
							--		-0.416	-3.48366		-0.416	-3.08622
							--		-0.417	-3.52283		-0.417	-3.11822
							--		-0.418	-3.56522		-0.418	-3.14898
							--		-0.419	-3.61466		-0.419	-3.17359
							--		-0.42	-3.65769		-0.42	-3.2019
							--		-0.421	-3.70007		-0.421	-3.23143
							--		-0.422	-3.73988		-0.422	-3.26588
							--		-0.423	-3.78547		-0.423	-3.29911
							--		-0.424	-3.83685		-0.424	-3.33233
							--		-0.425	-3.88372		-0.425	-3.36556
							--		-0.426	-3.93188		-0.426	-3.39386
							--		-0.427	-3.98454		-0.427	-3.42216
							--		-0.428	-4.03078		-0.428	-3.44308
							--		-0.429	-4.07958		-0.429	-3.45662
							--		-0.43	-4.13159		-0.43	-3.48123
							--		-0.431	-4.17847		-0.431	-3.50461
							--		-0.432	-4.22792		-0.432	-3.53168
							--		-0.433	-4.27415		-0.433	-3.57106
							--		-0.434	-4.32681		-0.434	-3.61044
							--		-0.435	-4.37818		-0.435	-3.64489
							--		-0.436	-4.43212		-0.436	-3.67566
							--		-0.437	-4.48542		-0.437	-3.70396
							--		-0.438	-4.53936		-0.438	-3.74088
							--		-0.439	-4.59266		-0.439	-3.77656
							--		-0.44	-4.64467		-0.44	-3.81102
							--		-0.441	-4.69733		-0.441	-3.8467
							--		-0.442	-4.75191		-0.442	-3.87747
							--		-0.443	-4.80392		-0.443	-3.91808
							--		-0.444	-4.86172		-0.444	-3.94638
							--		-0.445	-4.92336		-0.445	-3.97468
							--		-0.446	-4.9818		-0.446	-4.00668
							--		-0.447	-5.03895		-0.447	-4.03744
							--		-0.448	-5.09482		-0.448	-4.06451
							--		-0.449	-5.14619		-0.449	-4.09281
							--		-0.45	-5.19949		-0.45	-4.12973
							--		-0.451	-5.26306		-0.451	-4.1605
							--		-0.452	-5.32535		-0.452	-4.19126
							--		-0.453	-5.39213		-0.453	-4.22325
							--		-0.454	-5.44864		-0.454	-4.26017
							--		-0.455	-5.50194		-0.455	-4.29463
							--		-0.456	-5.55717		-0.456	-4.33031
							--		-0.457	-5.62138		-0.457	-4.36477
							--		-0.458	-5.68495		-0.458	-4.39799
							--		-0.459	-5.74403		-0.459	-4.43491
							--		-0.46	-5.80953		-0.46	-4.46567
							--		-0.461	-5.87375		-0.461	-4.49644
							--		-0.462	-5.93796		-0.462	-4.52351
							--		-0.463	-6.00282		-0.463	-4.54566
							--		-0.464	-6.06061		-0.464	-4.57273
							--		-0.465	-6.11969		-0.465	-4.60472
							--		-0.466	-6.18711		-0.466	-4.63672
							--		-0.467	-6.24491		-0.467	-4.66379
							--		-0.468	-6.30784		-0.468	-4.69455
							--		-0.469	-6.37719		-0.469	-4.72409
							--		-0.47	-6.44719		-0.47	-4.75608
							--		-0.471	-6.5114		-0.471	-4.78931
							--		-0.472	-6.58204		-0.472	-4.82253
							--		-0.473	-6.65267		-0.473	-4.85945
							--		-0.474	-6.72973		-0.474	-4.89513
							--		-0.475	-6.80037		-0.475	-4.92467
							--		-0.476	-6.88385		-0.476	-4.96281
							--		-0.477	-6.95448		-0.477	-4.99604
							--		-0.478	-7.01228		-0.478	-5.02188
							--		-0.479	-7.08291		-0.479	-5.05018
							--		-0.48	-7.15997		-0.48	-5.07603
							--		-0.481	-7.23703		-0.481	-5.09941
							--		-0.482	-7.30124		-0.482	-5.12894
							--		-0.483	-7.37188		-0.483	-5.15724
							--		-0.484	-7.44894		-0.484	-5.18924
							--		-0.485	-7.51315		-0.485	-5.22
							--		-0.486	-7.58379		-0.486	-5.25322
							--		-0.487	-7.65443		-0.487	-5.29383
							--		-0.488	-7.73149		-0.488	-5.34552
							--		-0.489	-7.7957		-0.489	-5.38489
							--		-0.49	-7.87276		-0.49	-5.41566
							--		-0.491	-7.94982		-0.491	-5.43904
							--		-0.492	-8.07825		-0.492	-5.45504
							--		-0.493	-8.14888		-0.493	-5.47595
							--		-0.494	-8.22594		-0.494	-5.50303
							--		-0.495	-8.29016		-0.495	-5.52887
							--		-0.496	-8.35437		-0.496	-5.56332
							--		-0.497	-8.45711		-0.497	-5.59901
							--		-0.498	-8.55344		-0.498	-5.631
							--		-0.499	-8.61765		-0.499	-5.66669
							--		-0.5	-8.71397		-0.5	-5.70976
							--		-0.501	-8.79103		-0.501	-5.74791
							--		-0.502	-8.86809		-0.502	-5.78605
							--		-0.503	-8.95799		-0.503	-5.82666
							--		-0.504	-9.05431		-0.504	-5.8685
							--		-0.505	-9.15064		-0.505	-5.90911
							--		-0.506	-9.22127		-0.506	-5.94972
							--					-0.507	-6.0014
							--					-0.508	-6.05185
							--					-0.509	-6.08385
							--					-0.51	-6.11461
							--					-0.511	-6.14784
							--					-0.512	-6.18229
							--					-0.513	-6.22167
							--					-0.514	-6.26597
							--					-0.515	-6.30904
							--					-0.516	-6.34842
							--					-0.517	-6.38902
							--					-0.518	-6.43086
							--					-0.519	-6.47516
							--					-0.52	-6.51823
							--
							--
							--
							--
							--
							--
							--
							--
							--
							--
							--
							--
							--
						-0.719	-323.219

## Sheet: Fig. 4b
β-Mo2C			α-MoC1-x			η-MoC1-x
log(current density (mA cm-2))	Overpotential (V)		log(current density (mA cm-2))	Overpotential (V)		log(current density (mA cm-2))	Overpotential (V)
-0.58863	0.094		-0.57313	0.153		-1.10994	0.2
-0.59198	0.095		-0.55858	0.154		-1.09964	0.201
-0.58272	0.096		-0.55554	0.155		-1.0838	0.202
-0.57665	0.097		-0.55373	0.156		-1.07642	0.203
-0.57158	0.098		-0.54864	0.157		-1.07245	0.204
-0.56975	0.099		-0.54894	0.158		-1.06623	0.205
-0.56207	0.1		-0.54391	0.159		-1.05533	0.206
-0.55429	0.101		-0.53748	0.16		-1.0413	0.207
-0.54774	0.102		-0.53516	0.161		-1.04161	0.208
-0.54107	0.103		-0.53143	0.162		-1.03491	0.209
-0.53513	0.104		-0.52153	0.163		-1.0221	0.21
-0.5299	0.105		-0.51902	0.164		-1.02122	0.211
-0.52022	0.106		-0.51735	0.165		-1.00881	0.212
-0.51597	0.107		-0.5056	0.166		-1.00597	0.213
-0.5017	0.108		-0.5056	0.167		-0.99206	0.214
-0.49015	0.109		-0.50777	0.168		-0.97646	0.215
-0.48057	0.11		-0.49918	0.169		-0.96991	0.216
-0.48076	0.111		-0.49285	0.17		-0.96038	0.217
-0.46578	0.112		-0.48687	0.171		-0.95583	0.218
-0.45497	0.113		-0.47616	0.172		-0.95331	0.219
-0.44647	0.114		-0.47065	0.173		-0.94219	0.22
-0.43029	0.115		-0.47541	0.174		-0.93951	0.221
-0.42421	0.116		-0.46252	0.175		-0.92778	0.222
-0.41806	0.117		-0.45863	0.176		-0.9143	0.223
-0.41135	0.118		-0.45001	0.177		-0.91224	0.224
-0.40071	0.119		-0.43854	0.178		-0.90099	0.225
-0.39139	0.12		-0.43624	0.179		-0.89025	0.226
-0.38107	0.121		-0.43189	0.18		-0.88188	0.227
-0.36483	0.122		-0.42266	0.181		-0.87056	0.228
-0.35568	0.123		-0.4095	0.182		-0.86378	0.229
-0.34699	0.124		-0.39883	0.183		-0.8555	0.23
-0.33594	0.125		-0.388	0.184		-0.84406	0.231
-0.33025	0.126		-0.37624	0.185		-0.83538	0.232
-0.31948	0.127		-0.37604	0.186		-0.82838	0.233
-0.30535	0.128		-0.36968	0.187		-0.8189	0.234
-0.2942	0.129		-0.36245	0.188		-0.81688	0.235
-0.28618	0.13		-0.34702	0.189		-0.79844	0.236
-0.27067	0.131		-0.3343	0.19		-0.7889	0.237
-0.25713	0.132		-0.32656	0.191		-0.77906	0.238
-0.24769	0.133		-0.31511	0.192		-0.76846	0.239
-0.23263	0.134		-0.30701	0.193		-0.76455	0.24
-0.2238	0.135		-0.29589	0.194		-0.75445	0.241
-0.21223	0.136		-0.28295	0.195		-0.74973	0.242
-0.19989	0.137		-0.27384	0.196		-0.73676	0.243
-0.1845	0.138		-0.26663	0.197		-0.72668	0.244
-0.16917	0.139		-0.2577	0.198		-0.71815	0.245
-0.15543	0.14		-0.24717	0.199		-0.70978	0.246
-0.14142	0.141		-0.23356	0.2		-0.70311	0.247
-0.12835	0.142		-0.22499	0.201		-0.69254	0.248
-0.11606	0.143		-0.21246	0.202		-0.68182	0.249
-0.10356	0.144		-0.20471	0.203		-0.6757	0.25
-0.09096	0.145		-0.19313	0.204		-0.66888	0.251
-0.07556	0.146		-0.18084	0.205		-0.6591	0.252
-0.06026	0.147		-0.17062	0.206		-0.64941	0.253
-0.04555	0.148		-0.15579	0.207		-0.63703	0.254
-0.03179	0.149		-0.14791	0.208		-0.62616	0.255
-0.01889	0.15		-0.13509	0.209		-0.61833	0.256
-0.00594	0.151		-0.12063	0.21		-0.61064	0.257
0.00713	0.152		-0.10945	0.211		-0.60387	0.258
0.02361	0.153		-0.0996	0.212		-0.59368	0.259
0.03865	0.154		-0.08811	0.213		-0.58341	0.26
0.05062	0.155		-0.07722	0.214		-0.57641	0.261
0.06503	0.156		-0.0661	0.215		-0.56685	0.262
0.08025	0.157		-0.05316	0.216		-0.55568	0.263
0.09482	0.158		-0.03765	0.217		-0.54596	0.264
0.10924	0.159		-0.02714	0.218		-0.53751	0.265
0.12532	0.16		-0.01356	0.219		-0.5315	0.266
0.14256	0.161		-0.00106	0.22		-0.52064	0.267
0.15747	0.162		0.00994	0.221		-0.51058	0.268
0.17218	0.163		0.02394	0.222		-0.50164	0.269
0.18801	0.164		0.03696	0.223		-0.48993	0.27
0.2025	0.165		0.0487	0.224		-0.47997	0.271
0.21616	0.166		0.05962	0.225		-0.4708	0.272
0.23157	0.167		0.07533	0.226		-0.4615	0.273
0.24645	0.168		0.08754	0.227		-0.4524	0.274
0.26117	0.169		0.09948	0.228		-0.44503	0.275
0.27606	0.17		0.1126	0.229		-0.43763	0.276
0.29077	0.171		0.12565	0.23		-0.42931	0.277
0.305	0.172		0.13838	0.231		-0.41858	0.278
0.31967	0.173		0.15217	0.232		-0.41025	0.279
0.33499	0.174		0.1645	0.233		-0.40032	0.28
0.34951	0.175		0.17862	0.234		-0.39337	0.281
0.36383	0.176		0.18996	0.235		-0.3849	0.282
0.37975	0.177		0.2018	0.236		-0.37586	0.283
0.39436	0.178		0.21621	0.237		-0.36674	0.284
0.40778	0.179		0.22971	0.238		-0.35903	0.285
0.42219	0.18		0.24072	0.239		-0.35194	0.286
0.43681	0.181		0.25231	0.24		-0.34013	0.287
0.45031	0.182		0.26466	0.241		-0.32981	0.288
0.46381	0.183		0.27879	0.242		-0.32003	0.289
0.47916	0.184		0.29248	0.243		-0.31075	0.29
0.49478	0.185		0.30224	0.244		-0.30161	0.291
0.5089	0.186		0.31668	0.245		-0.29358	0.292
0.52257	0.187		0.33027	0.246		-0.28614	0.293
0.53637	0.188		0.34306	0.247		-0.27744	0.294
0.55008	0.189		0.35549	0.248		-0.26995	0.295
0.56354	0.19		0.36829	0.249		-0.26187	0.296
0.57758	0.191		0.38142	0.25		-0.25225	0.297
0.59102	0.192		0.39315	0.251		-0.24253	0.298
0.60451	0.193		0.40424	0.252		-0.23538	0.299
0.61848	0.194		0.41667	0.253		-0.22862	0.3
0.63188	0.195		0.42875	0.254		-0.21974	0.301
0.64571	0.196		0.44081	0.255		-0.21027	0.302
0.65924	0.197		0.45432	0.256		-0.20136	0.303
0.67302	0.198		0.46599	0.257		-0.19323	0.304
0.68663	0.199		0.47679	0.258		-0.18718	0.305
0.69934	0.2		0.48924	0.259		-0.17742	0.306
0.7124	0.201		0.50055	0.26		-0.16911	0.307
0.72542	0.202		0.51261	0.261		-0.16055	0.308
0.73807	0.203		0.52585	0.262		-0.15494	0.309
0.75068	0.204		0.53674	0.263		-0.14626	0.31
0.76283	0.205		0.54785	0.264		-0.1389	0.311
0.77528	0.206		0.55891	0.265		-0.13016	0.312
0.78797	0.207		0.56992	0.266		-0.12196	0.313
0.80021	0.208		0.58133	0.267		-0.11318	0.314
0.81249	0.209		0.59265	0.268		-0.10352	0.315
0.82498	0.21		0.60411	0.269		-0.09476	0.316
0.83704	0.211		0.61527	0.27		-0.08788	0.317
0.8492	0.212		0.62695	0.271		-0.08144	0.318
0.86171	0.213		0.63832	0.272		-0.07443	0.319
0.87354	0.214		0.64884	0.273		-0.06656	0.32
0.88538	0.215		0.65966	0.274		-0.05946	0.321
0.89745	0.216		0.67058	0.275		-0.05375	0.322
0.90889	0.217		0.68193	0.276		-0.0481	0.323
0.92003	0.218		0.69316	0.277		-0.04099	0.324
0.9314	0.219		0.70328	0.278		-0.0331	0.325
0.94276	0.22		0.7143	0.279		-0.02475	0.326
0.95404	0.221		0.72584	0.28		-0.01598	0.327
0.96549	0.222		0.73632	0.281		-0.00938	0.328
0.97653	0.223		0.74579	0.282		-0.00119	0.329
0.9876	0.224		0.75668	0.283		0.00464	0.33
0.99846	0.225		0.76702	0.284		0.01203	0.331
1.00942	0.226		0.7781	0.285		0.01956	0.332
1.02034	0.227		0.78795	0.286		0.02617	0.333
1.03111	0.228		0.79811	0.287		0.0332	0.334
1.04184	0.229		0.80831	0.288		0.03987	0.335
1.0522	0.23		0.81827	0.289		0.04744	0.336
1.06232	0.231		0.82901	0.29		0.05487	0.337
1.07253	0.232		0.83875	0.291		0.06267	0.338
1.0827	0.233		0.84888	0.292		0.06961	0.339
1.09279	0.234		0.85866	0.293		0.07668	0.34
1.10265	0.235		0.86811	0.294		0.08272	0.341
1.11219	0.236		0.87792	0.295		0.08867	0.342
1.1219	0.237		0.88708	0.296		0.09477	0.343
1.13149	0.238		0.89615	0.297		0.10188	0.344
1.1407	0.239		0.90514	0.298		0.10801	0.345
1.14993	0.24		0.91395	0.299		0.11449	0.346
1.15961	0.241		0.92359	0.3		0.12129	0.347
1.16928	0.242		0.93321	0.301		0.12841	0.348
1.17834	0.243		0.94206	0.302		0.13459	0.349
1.18721	0.244		0.95119	0.303		0.14169	0.35
1.19629	0.245		0.96041	0.304		0.14808	0.351
1.20519	0.246		0.96899	0.305		0.15477	0.352
1.21504	0.247		0.97803	0.306		0.16194	0.353
1.2243	0.248		0.98671	0.307		0.16918	0.354
1.23265	0.249		0.99572	0.308		0.17592	0.355
1.24084	0.25		1.00414	0.309		0.18147	0.356
1.24922	0.251		1.01289	0.31		0.18767	0.357
1.25745	0.252		1.0213	0.311		0.19431	0.358
1.26652	0.253		1.02995	0.312		0.20104	0.359
1.27476	0.254		1.03812	0.313		0.208	0.36
1.28316	0.255		1.04659	0.314		0.21418	0.361
1.29109	0.256		1.05438	0.315		0.21993	0.362
1.29949	0.257		1.06211	0.316		0.22643	0.363
1.30713	0.258		1.0702	0.317		0.23284	0.364
1.31464	0.259		1.07836	0.318		0.23932	0.365
1.32172	0.26		1.08623	0.319		0.24555	0.366
1.32927	0.261		1.09382	0.32		0.25215	0.367
1.33669	0.262		1.10142	0.321		0.25912	0.368
1.34371	0.263		1.10914	0.322		0.26552	0.369
1.35116	0.264		1.1166	0.323		0.27287	0.37
1.35795	0.265		1.12419	0.324		0.27981	0.371
1.36463	0.266		1.13165	0.325		0.28563	0.372
1.37252	0.267		1.13899	0.326		0.29179	0.373
1.38052	0.268		1.1462	0.327		0.29745	0.374
1.38712	0.269		1.15317	0.328		0.3036	0.375
1.39362	0.27		1.15998	0.329		0.31006	0.376
1.39929	0.271		1.16726	0.33		0.3167	0.377
1.40561	0.272		1.17604	0.331		0.32325	0.378
1.41256	0.273		1.18366	0.332		0.32956	0.379
1.42172	0.274		1.19061	0.333		0.3354	0.38
1.42819	0.275		1.19745	0.334		0.34154	0.381
1.43388	0.276		1.20428	0.335		0.34772	0.382
1.4395	0.277		1.21101	0.336		0.35381	0.383
1.44637	0.278		1.21764	0.337		0.36018	0.384
1.45378	0.279		1.22412	0.338		0.36586	0.385
1.46106	0.28		1.2307	0.339		0.37207	0.386
1.46613	0.281		1.23694	0.34		0.37795	0.387
1.47114	0.282		1.24333	0.341		0.38444	0.388
1.47733	0.283		1.24958	0.342		0.39084	0.389
1.48241	0.284		1.2562	0.343		0.39636	0.39
1.48804	0.285		1.2625	0.344		0.4017	0.391
1.49202	0.286		1.26871	0.345		0.40719	0.392
1.49674	0.287		1.2747	0.346		0.41283	0.393
1.50122	0.288		1.28052	0.347		0.4184	0.394
1.50699	0.289		1.28639	0.348		0.42432	0.395
1.51363	0.29		1.29205	0.349		0.43016	0.396
1.51775	0.291		1.29845	0.35		0.43521	0.397
1.52257	0.292		1.30433	0.351		0.4403	0.398
1.53493	0.293		1.31014	0.352		0.44603	0.399
1.54063	0.294		1.31587	0.353		0.45208	0.4
1.54433	0.295		1.32153	0.354		0.45794	0.401
1.54817	0.296		1.32672	0.355		0.46345	0.402
1.5525	0.297		1.33223	0.356		0.46898	0.403
1.55695	0.298		1.33807	0.357		0.47472	0.404
1.56153	0.299		1.34344	0.358		0.48084	0.405
1.56539	0.3		1.34913	0.359		0.4867	0.406
			1.35512	0.36		0.49221	0.407
			1.36065	0.361		0.49774	0.408
			1.36612	0.362		0.50286	0.409
			1.37152	0.363		0.50869	0.41
			1.3765	0.364		0.51444	0.411
			1.38142	0.365		0.51995	0.412
			1.38664	0.366		0.52556	0.413
			1.39145	0.367		0.53142	0.414
			1.39654	0.368		0.53704	0.415
			1.40191	0.369		0.54204	0.416
			1.40755	0.37		0.54689	0.417
			1.41278	0.371		0.55209	0.418
			1.41763	0.372		0.55807	0.419
			1.42212	0.373		0.56321	0.42
			1.42687	0.374		0.56821	0.421
			1.43188	0.375		0.57286	0.422
			1.43652	0.376		0.57812	0.423
			1.44142	0.377		0.58397	0.424
						0.58925	0.425
						0.5946	0.426
						0.60038	0.427
						0.60539	0.428
						0.61062	0.429
						0.61612	0.43
						0.62102	0.431
						0.62613	0.432
						0.63085	0.433
						0.63617	0.434
						0.64129	0.435
						0.64661	0.436
						0.6518	0.437
						0.65699	0.438
						0.66206	0.439
						0.66695	0.44
						0.67185	0.441
						0.67687	0.442
						0.6816	0.443
						0.68679	0.444
						0.69226	0.445
						0.69739	0.446
						0.70234	0.447
						0.70713	0.448
						0.71149	0.449
						0.71596	0.45
						0.72124	0.451
						0.72635	0.452
						0.73176	0.453
						0.73629	0.454
						0.74052	0.455
						0.74485	0.456
						0.74984	0.457
						0.75473	0.458
						0.75922	0.459
						0.76414	0.46
						0.76892	0.461
						0.77364	0.462
						0.77836	0.463
						0.78252	0.464
						0.78673	0.465
						0.79149	0.466
						0.79553	0.467
						0.79988	0.468
						0.80463	0.469
						0.80937	0.47
						0.81367	0.471
						0.81836	0.472
						0.823	0.473
						0.828	0.474
						0.83253	0.475
						0.83783	0.476
						0.84226	0.477
						0.84586	0.478
						0.85021	0.479
						0.85491	0.48
						0.85956	0.481
						0.8634	0.482
						0.86758	0.483
						0.87209	0.484
						0.87582	0.485
						0.87989	0.486
						0.88391	0.487
						0.88826	0.488
						0.89186	0.489
						0.89613	0.49
						0.90036	0.491
						0.90732	0.492
						0.9111	0.493
						0.91519	0.494
						0.91856	0.495
						0.92191	0.496
						0.92722	0.497
						0.93214	0.498
						0.93539	0.499
						0.94022	0.5
						0.94404	0.501
						0.94783	0.502
						0.95221	0.503
						0.95686	0.504
						0.96145	0.505
						0.96479	0.506

## Sheet: Fig. 4c
β-Mo2C			α-MoC1-x			η-MoC1-x
Z' (ohm)	-Z' (ohm)		Z' (ohm)	-Z' (ohm)		Z' (ohm)	-Z' (ohm)
8.363	0.4621		8.399	0.6965		7.896	0.5651
8.454	0.5129		8.547	0.7872		7.889	0.5996
8.526	0.4505		8.83	0.7952		7.958	0.5965
8.654	0.4464		9.011	0.804		8.019	0.6178
8.765	0.4414		9.206	0.8205		8.098	0.6557
8.872	0.4499		9.227	0.8043		8.171	0.6953
8.968	0.4444		9.178	0.7501		8.247	0.7245
9.06	0.4521		9.227	0.7378		8.324	0.7608
9.145	0.4712		9.313	0.7533		8.407	0.8093
9.24	0.5002		9.438	0.7913		8.487	0.8615
9.345	0.5276		9.578	0.8374		8.573	0.9149
9.456	0.5577		9.732	0.8998		8.669	0.9749
9.567	0.5981		9.877	0.9866		8.774	1.043
9.677	0.6543		9.975	1.093		8.888	1.126
9.791	0.7155		10.12	1.222		9.011	1.219
9.9	0.7777		10.35	1.376		9.136	1.317
10	0.8443		10.4	1.498		9.265	1.424
10.1	0.9159		10.32	1.599		9.394	1.537
10.22	1.002		10.37	1.75		9.53	1.667
10.36	1.1		10.42	1.928		9.673	1.815
10.49	1.21		10.49	2.148		9.824	1.986
10.62	1.353		10.7	2.464		10.01	2.208
10.75	1.52		10.96	2.842		10.2	2.462
10.89	1.706		11.25	3.26		10.39	2.73
11.04	1.939		11.63	3.787		10.6	3.048
11.19	2.207		12.05	4.403		10.82	3.4
11.34	2.517		12.42	5.094		11.04	3.788
11.5	2.902		12.49	5.777		11.29	4.256
11.67	3.371		12.44	6.531		11.56	4.816
11.91	3.942		12.64	7.546		11.85	5.483
12.18	4.609		13.07	8.816		12.16	6.257
12.49	5.396		13.71	10.39		12.49	7.174
12.91	6.322		14.33	12.22		12.83	8.265
13.44	7.4		14.98	14.38		13.19	9.566
14.1	8.634		15.91	16.94		13.58	11.1
14.94	9.99		17.14	19.85		13.98	12.88
16.09	11.56		18.86	23.42		14.43	15.1
17.55	13.25		20.95	27.53		14.91	17.75
19.34	14.96		23.54	32.09		15.43	20.84
21.56	16.66		26.83	37.2		16	24.56
24.2	18.22		31.1	42.81		16.63	29.01
27.26	19.51		36.77	48.85		17.33	34.38
30.38	20.31		44	55.04		18.12	40.82
33.56	20.53		52.92	60.98		19.01	48.54
37.01	20.26		63.47	66.17		20.04	57.81
40.49	19.5		75.37	70.12		21.24	68.94
43.79	18.31		88.27	72.39		22.65	82.3
46.73	16.8		101.7	72.69		24.33	98.31
49.22	15.11		114.7	70.81		26.33	117.5
51.3	13.37		126.7	67.07		28.69	140.4
[truncated: 12 more rows]

[truncated: 105 more sheets: Fig. 4d, Fig. 4e, Fig. 4f, Fig. 5a, Fig. 5b, Fig. 5c, Fig. 5d, Fig. S2b, Fig. S2c, Fig. S3a, Fig. S3b, Fig. S3c, Fig. S3d, Fig. S6a, Fig. S6b, Fig. S7, Fig. S9d, Fig. S10a, Fig. S10b, Fig. S10c …]
